# Supplementary material for: Bis{2-[bis­(3,5-dimethyl-1H-pyrazol-1-yl-κN 2)meth­yl]pyridine-κN}cobalt(II) dinitrate
Source: Acta Crystallogr Sect E Struct Rep Online. 2012 May 31;68(Pt 6):m857. doi: 10.1107/S1600536812021435 (PMC3379192; doi:10.1107/S1600536812021435)
Supplement: Supplementary file 1 [file e-68-0m857-sup1.cif]

##############################################################################
#                                                                            #
# This CIF contains the data in a paper accepted for publication in          #
# Acta Crystallographica Section E. It conforms to the requirements of       #
# Notes for Authors for Acta Crystallographica Section E, and has been       #
# peer reviewed under the auspices of the IUCr Commission on Journals.       #
#                                                                            #
# Full details of the Crystallographic Information File format               #
# are given in the paper "The Crystallographic Information File (CIF):       #
# a New Standard Archive File for Crystallography" by S. R. Hall, F. H.      #
# Allen and I. D. Brown [Acta Cryst. (1991), A47, 655-685].                  #
#                                                                            #
# The current version of the core CIF dictionary is obtainable from          #
# ftp://ftp.iucr.org/pub/cif_core.dic.                                       #
#                                                                            #
# Software is freely available for graphical display of the structure(s)     #
# in this CIF. For information consult the CIF software page                 #
# http://www.iucr.org/resources/cif/software.                                #
#                                                                            #
# This file may be used for bona fide research purposes within the           #
# scientific community so long as proper attribution is given to the journal # 
# article from which it was obtained.                                        #
#                                                                            #
##############################################################################
data_I
_audit_creation_method     SHELXL-97
_chemical_name_systematic
;
Bis{2-[bis(3,5-dimethyl-1<i>H</i>-pyrazol-1-yl-\k<i>N</i>^2^)methyl]pyridine-
\k<i>N</i>}cobalt(II) dinitrate
;
_chemical_name_common     ?
_chemical_formula_moiety     'C32 H38 Co N10 2+, 2(N O3 -)'
_chemical_formula_sum     'C32 H38 Co N12 O6'
_chemical_formula_iupac     '[Co (C16 H19 N5)2] (N O3)2'
_chemical_formula_weight     745.67
_chemical_melting_point     ?
_symmetry_cell_setting     monoclinic
_symmetry_space_group_name_H-M     'I 2/a'
_symmetry_space_group_name_Hall     '-I 2ya'
loop_
    _symmetry_equiv_pos_site_id
    _symmetry_equiv_pos_as_xyz
    1 x,y,z
    2 1/2-x,y,-z
    3 -x,-y,-z
    4 1/2+x,-y,z
    5 1/2+x,1/2+y,1/2+z
    6 -x,1/2+y,1/2-z
    7 1/2-x,1/2-y,1/2-z
    8 x,1/2-y,1/2+z
_cell_length_a     17.700(14)
_cell_length_b     10.965(9)
_cell_length_c     18.37(2)
_cell_angle_alpha     90.00
_cell_angle_beta     90.431(6)
_cell_angle_gamma     90.00
_cell_volume     3565(6)
_cell_formula_units_Z     4
_cell_measurement_reflns_used     3198
_cell_measurement_theta_min     3.11
_cell_measurement_theta_max     24.96
_cell_measurement_temperature     296(2)
_exptl_crystal_description     Block
_exptl_crystal_colour     yellow
_exptl_crystal_size_max     0.40
_exptl_crystal_size_mid     0.36
_exptl_crystal_size_min     0.32
_exptl_crystal_density_diffrn     1.389
_exptl_crystal_density_meas     ?
_exptl_crystal_density_method     'not measured'
_exptl_crystal_F_000     1556
_exptl_absorpt_coefficient_mu     0.542
_exptl_absorpt_correction_type     multi-scan
_exptl_absorpt_process_details     '(SADABS; Bruker, 2005)'
_exptl_absorpt_correction_T_min     0.805
_exptl_absorpt_correction_T_max     0.841
_exptl_special_details     ?
_diffrn_ambient_temperature     296(2)
_diffrn_radiation_type     MoK\a
_diffrn_radiation_wavelength     0.71073
_diffrn_radiation_source     'fine-focus sealed tube'
_diffrn_radiation_monochromator     graphite
_diffrn_measurement_device_type     'Bruker APEXII CCD'
_diffrn_measurement_method     '\f and \w scans'
_diffrn_detector_area_resol_mean     ?
_diffrn_reflns_number     8860
_diffrn_reflns_av_R_equivalents     0.0330
_diffrn_reflns_av_sigmaI/netI     0.0421
_diffrn_reflns_theta_min     2.18
_diffrn_reflns_theta_max     25.50
_diffrn_reflns_theta_full     25.50
_diffrn_measured_fraction_theta_max     0.992
_diffrn_measured_fraction_theta_full     0.992
_diffrn_reflns_limit_h_min     -21
_diffrn_reflns_limit_h_max     20
_diffrn_reflns_limit_k_min     -13
_diffrn_reflns_limit_k_max     13
_diffrn_reflns_limit_l_min     -22
_diffrn_reflns_limit_l_max     14
_diffrn_standards_number     ?
_diffrn_standards_interval_count     ?
_diffrn_standards_interval_time     ?
_diffrn_standards_decay_%     ?
_refine_special_details
;
Refinement of <i>F</i>^2^ against ALL reflections. The weighted <i>R</i>-factor
<i>wR</i> and goodness of fit <i>S</i> are based on <i>F</i>^2^, conventional
<i>R</i>-factors <i>R</i> are based on <i>F</i>, with <i>F</i> set to zero for
negative <i>F</i>^2^. The threshold expression of <i>F</i>^2^ >
\s(<i>F</i>^2^) is used only for calculating <i>R</i>-factors(gt) <i>etc</i>.
and is not relevant to the choice of reflections for refinement.
<i>R</i>-factors based on <i>F</i>^2^ are statistically about twice as large
as those based on <i>F</i>, and <i>R</i>- factors based on ALL data will be
even larger.
;
_reflns_number_total     3297
_reflns_number_gt     2334
_reflns_threshold_expression     I>2sigma(I)
_refine_ls_structure_factor_coef     Fsqd
_refine_ls_matrix_type     full
_refine_ls_R_factor_all     0.0750
_refine_ls_R_factor_gt     0.0429
_refine_ls_wR_factor_gt     0.1041
_refine_ls_wR_factor_ref     0.1306
_refine_ls_goodness_of_fit_ref     1.103
_refine_ls_restrained_S_all     1.103
_refine_ls_number_reflns     3297
_refine_ls_number_parameters     235
_refine_ls_number_restraints     0
_refine_ls_hydrogen_treatment     constr
_refine_ls_weighting_scheme     calc
_refine_ls_weighting_details
         'calc w=1/[\s^2^(Fo^2^)+(0.0480P)^2^+5.1694P] where P=(Fo^2^+2Fc^2^)/3'
_atom_sites_solution_hydrogens     geom
_atom_sites_solution_primary     direct
_atom_sites_solution_secondary     difmap
_refine_ls_shift/su_max     0.000
_refine_ls_shift/su_mean     0.000
_refine_diff_density_max     0.462
_refine_diff_density_min     -0.395
_refine_ls_extinction_method     none
_refine_ls_extinction_coef     ?
loop_
    _atom_type_symbol
    _atom_type_description
    _atom_type_scat_dispersion_real
    _atom_type_scat_dispersion_imag
    _atom_type_scat_source
    'C' 'C' 0.0033 0.0016
                         'International Tables Vol C Tables 4.2.6.8 and 6.1.1.4'
    'H' 'H' 0.0000 0.0000
                         'International Tables Vol C Tables 4.2.6.8 and 6.1.1.4'
    'N' 'N' 0.0061 0.0033
                         'International Tables Vol C Tables 4.2.6.8 and 6.1.1.4'
    'O' 'O' 0.0106 0.0060
                         'International Tables Vol C Tables 4.2.6.8 and 6.1.1.4'
    'Co' 'Co' 0.3494 0.9721
                         'International Tables Vol C Tables 4.2.6.8 and 6.1.1.4'
_computing_data_collection     'APEX2 (Bruker, 2005)'
_computing_cell_refinement     'SAINT (Bruker, 2005)'
_computing_data_reduction     'SAINT (Bruker, 2005)'
_computing_structure_solution     'SHELXS97 (Sheldrick, 2008)'
_computing_structure_refinement     'SHELXL97 (Sheldrick, 2008)'
_computing_molecular_graphics     'SHELXTL (Sheldrick, 2008)'
_computing_publication_material     'SHELXTL (Sheldrick, 2008)'
loop_
    _atom_site_type_symbol
    _atom_site_label
    _atom_site_fract_x
    _atom_site_fract_y
    _atom_site_fract_z
    _atom_site_U_iso_or_equiv
    _atom_site_thermal_displace_type
    _atom_site_calc_flag
    _atom_site_refinement_flags
    _atom_site_occupancy
    _atom_site_disorder_assembly
    _atom_site_disorder_group
    Co Co1 0.25000 0.48144(5) 0.50000 0.0385(2) Uani d S 1.000 . .
    N N1 0.30500(13) 0.4768(2) 0.39615(13) 0.0435(8) Uani d . 1.000 . .
    N N2 0.25949(14) 0.4837(2) 0.33569(13) 0.0437(8) Uani d . 1.000 . .
    N N3 0.17509(14) 0.6129(2) 0.45372(14) 0.0471(9) Uani d . 1.000 . .
    N N4 0.15529(14) 0.5976(2) 0.38206(14) 0.0440(9) Uani d . 1.000 . .
    N N5 0.17558(14) 0.3508(2) 0.45023(13) 0.0408(8) Uani d . 1.000 . .
    C C1 0.37561(18) 0.4765(3) 0.37070(18) 0.0493(11) Uani d . 1.000 . .
    C C2 0.3744(2) 0.4835(3) 0.2951(2) 0.0619(14) Uani d . 1.000 . .
    C C3 0.3009(2) 0.4882(3) 0.27378(18) 0.0570(11) Uani d . 1.000 . .
    C C4 0.4428(2) 0.4700(4) 0.4198(2) 0.0730(15) Uani d . 1.000 . .
    C C5 0.2655(3) 0.4970(5) 0.1993(2) 0.098(2) Uani d . 1.000 . .
    C C6 0.14640(19) 0.7205(3) 0.4735(2) 0.0584(14) Uani d . 1.000 . .
    C C7 0.1088(2) 0.7730(3) 0.4140(3) 0.0724(16) Uani d . 1.000 . .
    C C8 0.11550(19) 0.6944(3) 0.3566(2) 0.0604(14) Uani d . 1.000 . .
    C C9 0.1552(3) 0.7711(4) 0.5482(2) 0.0830(17) Uani d . 1.000 . .
    C C10 0.0875(3) 0.7046(4) 0.2799(3) 0.096(2) Uani d . 1.000 . .
    C C11 0.1499(2) 0.2504(3) 0.48366(18) 0.0521(11) Uani d . 1.000 . .
    C C12 0.0989(2) 0.1722(3) 0.4522(2) 0.0626(14) Uani d . 1.000 . .
    C C13 0.0733(2) 0.1950(3) 0.3826(2) 0.0647(14) Uani d . 1.000 . .
    C C14 0.09957(19) 0.2970(3) 0.34717(18) 0.0532(11) Uani d . 1.000 . .
    C C15 0.14991(16) 0.3725(3) 0.38241(15) 0.0378(9) Uani d . 1.000 . .
    C C16 0.17815(17) 0.4864(3) 0.34485(16) 0.0411(9) Uani d . 1.000 . .
    O O1 0.9501(3) 0.9744(3) 0.40558(19) 0.1213(19) Uani d . 1.000 . .
    O O2 0.8920(2) 0.8352(4) 0.3465(2) 0.137(2) Uani d . 1.000 . .
    O O3 0.9660(2) 0.9549(3) 0.29408(17) 0.1124(15) Uani d . 1.000 . .
    N N6 0.93398(18) 0.9236(3) 0.34876(17) 0.0573(11) Uani d . 1.000 . .
    H H2 0.41620 0.48470 0.26470 0.0740 Uiso c R 1.000 . .
    H H4A 0.42860 0.49340 0.46820 0.1090 Uiso c R 1.000 . .
    H H4B 0.48120 0.52430 0.40250 0.1090 Uiso c R 1.000 . .
    H H4C 0.46200 0.38810 0.42050 0.1090 Uiso c R 1.000 . .
    H H5A 0.23610 0.42510 0.18980 0.1460 Uiso c R 1.000 . .
    H H5B 0.30440 0.50400 0.16340 0.1460 Uiso c R 1.000 . .
    H H5C 0.23340 0.56750 0.19700 0.1460 Uiso c R 1.000 . .
    H H7 0.08390 0.84760 0.41360 0.0870 Uiso c R 1.000 . .
    H H9A 0.16930 0.70690 0.58120 0.1250 Uiso c R 1.000 . .
    H H9B 0.10830 0.80640 0.56340 0.1250 Uiso c R 1.000 . .
    H H9C 0.19380 0.83260 0.54830 0.1250 Uiso c R 1.000 . .
    H H10A 0.12970 0.71300 0.24770 0.1430 Uiso c R 1.000 . .
    H H10B 0.05530 0.77470 0.27540 0.1430 Uiso c R 1.000 . .
    H H10C 0.05950 0.63260 0.26730 0.1430 Uiso c R 1.000 . .
    H H11 0.16760 0.23320 0.53030 0.0630 Uiso c R 1.000 . .
    H H12 0.08180 0.10440 0.47760 0.0750 Uiso c R 1.000 . .
    H H13 0.03900 0.14280 0.36000 0.0770 Uiso c R 1.000 . .
    H H14 0.08350 0.31460 0.30000 0.0640 Uiso c R 1.000 . .
    H H16 0.15530 0.48820 0.29610 0.0490 Uiso c R 1.000 . .
loop_
    _atom_site_aniso_label
    _atom_site_aniso_U_11
    _atom_site_aniso_U_22
    _atom_site_aniso_U_33
    _atom_site_aniso_U_12
    _atom_site_aniso_U_13
    _atom_site_aniso_U_23
    Co1 0.0381(3) 0.0442(3) 0.0330(3) 0.0000 -0.0040(2) 0.0000
    N1 0.0362(14) 0.0570(16) 0.0372(14) -0.0025(11) -0.0030(11) 0.0051(12)
    N2 0.0422(14) 0.0556(16) 0.0332(14) -0.0038(12) -0.0014(11) 0.0093(12)
    N3 0.0456(15) 0.0466(16) 0.0491(17) 0.0057(12) -0.0076(12) -0.0009(12)
    N4 0.0404(14) 0.0433(15) 0.0480(16) -0.0011(11) -0.0096(12) 0.0079(12)
    N5 0.0487(15) 0.0442(15) 0.0296(13) -0.0063(11) -0.0017(11) 0.0055(11)
    C1 0.0429(18) 0.0565(19) 0.0487(19) 0.0004(15) 0.0063(15) 0.0060(16)
    C2 0.054(2) 0.080(3) 0.052(2) 0.0016(18) 0.0191(17) 0.0083(18)
    C3 0.065(2) 0.068(2) 0.0382(18) -0.0038(18) 0.0082(16) 0.0114(16)
    C4 0.0379(19) 0.102(3) 0.079(3) 0.0016(19) -0.0014(18) 0.005(2)
    C5 0.097(3) 0.159(5) 0.037(2) 0.004(3) 0.005(2) 0.020(3)
    C6 0.051(2) 0.047(2) 0.077(3) 0.0039(16) -0.0050(18) -0.0030(18)
    C7 0.054(2) 0.042(2) 0.121(4) 0.0073(16) -0.016(2) 0.010(2)
    C8 0.050(2) 0.047(2) 0.084(3) -0.0003(16) -0.0178(19) 0.0205(19)
    C9 0.092(3) 0.063(3) 0.094(3) 0.020(2) -0.003(3) -0.023(2)
    C10 0.108(4) 0.077(3) 0.101(4) 0.005(3) -0.052(3) 0.031(3)
    C11 0.071(2) 0.0503(19) 0.0351(18) -0.0071(17) 0.0008(16) 0.0088(15)
    C12 0.081(3) 0.052(2) 0.055(2) -0.0218(19) 0.0063(19) 0.0017(17)
    C13 0.076(3) 0.061(2) 0.057(2) -0.0229(19) -0.004(2) -0.0063(18)
    C14 0.057(2) 0.060(2) 0.0425(19) -0.0131(17) -0.0052(16) -0.0012(16)
    C15 0.0388(16) 0.0419(16) 0.0326(16) -0.0018(12) -0.0008(13) 0.0026(13)
    C16 0.0446(17) 0.0462(17) 0.0324(15) -0.0060(13) -0.0084(13) 0.0086(13)
    O1 0.212(5) 0.093(2) 0.059(2) -0.021(3) 0.018(2) -0.0085(18)
    O2 0.152(4) 0.151(4) 0.107(3) -0.085(3) 0.006(3) 0.013(3)
    O3 0.151(3) 0.129(3) 0.0576(19) -0.058(3) 0.021(2) 0.0059(19)
    N6 0.069(2) 0.0579(18) 0.0448(19) 0.0007(16) -0.0044(15) 0.0120(15)
_geom_special_details
;
 Bond distances, angles etc. have been calculated using the
 rounded fractional coordinates. All su's are estimated
 from the variances of the (full) variance-covariance matrix.
 The cell esds are taken into account in the estimation of
 distances, angles and torsion angles
;
loop_
    _geom_bond_atom_site_label_1
    _geom_bond_atom_site_label_2
    _geom_bond_site_symmetry_1
    _geom_bond_site_symmetry_2
    _geom_bond_distance
    _geom_bond_publ_flag
    Co1 N1 . . 2.149(3) no
    Co1 N3 . . 2.131(3) no
    Co1 N5 . . 2.146(3) no
    Co1 N1 . 2_556 2.149(3) no
    Co1 N3 . 2_556 2.131(3) no
    Co1 N5 . 2_556 2.146(3) no
    O1 N6 . . 1.215(5) no
    O2 N6 . . 1.222(5) no
    O3 N6 . . 1.207(5) no
    N1 N2 . . 1.369(4) no
    N1 C1 . . 1.338(4) no
    N2 C3 . . 1.359(4) no
    N2 C16 . . 1.451(4) no
    N3 N4 . . 1.370(4) no
    N3 C6 . . 1.336(4) no
    N4 C16 . . 1.457(4) no
    N4 C8 . . 1.355(4) no
    N5 C11 . . 1.342(4) no
    N5 C15 . . 1.344(4) no
    C1 C2 . . 1.391(5) no
    C1 C4 . . 1.489(5) no
    C2 C3 . . 1.357(5) no
    C3 C5 . . 1.504(5) no
    C6 C7 . . 1.399(6) no
    C6 C9 . . 1.487(5) no
    C7 C8 . . 1.368(6) no
    C8 C10 . . 1.494(7) no
    C11 C12 . . 1.370(5) no
    C12 C13 . . 1.376(5) no
    C13 C14 . . 1.377(5) no
    C14 C15 . . 1.375(5) no
    C15 C16 . . 1.514(5) no
    C2 H2 . . 0.9300 no
    C4 H4A . . 0.9600 no
    C4 H4B . . 0.9600 no
    C4 H4C . . 0.9600 no
    C5 H5C . . 0.9600 no
    C5 H5A . . 0.9600 no
    C5 H5B . . 0.9600 no
    C7 H7 . . 0.9300 no
    C9 H9A . . 0.9600 no
    C9 H9B . . 0.9600 no
    C9 H9C . . 0.9600 no
    C10 H10A . . 0.9600 no
    C10 H10B . . 0.9600 no
    C10 H10C . . 0.9600 no
    C11 H11 . . 0.9300 no
    C12 H12 . . 0.9300 no
    C13 H13 . . 0.9300 no
    C14 H14 . . 0.9300 no
    C16 H16 . . 0.9800 no
loop_
    _geom_angle_atom_site_label_1
    _geom_angle_atom_site_label_2
    _geom_angle_atom_site_label_3
    _geom_angle_site_symmetry_1
    _geom_angle_site_symmetry_2
    _geom_angle_site_symmetry_3
    _geom_angle
    _geom_angle_publ_flag
    N1 Co1 N3 . . . 86.93(9) no
    N1 Co1 N5 . . . 83.49(9) no
    N1 Co1 N1 . . 2_556 177.29(9) no
    N1 Co1 N3 . . 2_556 94.91(9) no
    N1 Co1 N5 . . 2_556 94.69(9) no
    N3 Co1 N5 . . . 84.46(9) no
    N1 Co1 N3 2_556 . . 94.91(9) no
    N3 Co1 N3 . . 2_556 94.88(9) no
    N3 Co1 N5 . . 2_556 178.29(9) no
    N1 Co1 N5 2_556 . . 94.69(9) no
    N3 Co1 N5 2_556 . . 178.29(9) no
    N5 Co1 N5 . . 2_556 96.25(9) no
    N1 Co1 N3 2_556 . 2_556 86.93(9) no
    N1 Co1 N5 2_556 . 2_556 83.49(9) no
    N3 Co1 N5 2_556 . 2_556 84.46(9) no
    Co1 N1 N2 . . . 116.82(17) no
    Co1 N1 C1 . . . 137.8(2) no
    N2 N1 C1 . . . 105.2(2) no
    N1 N2 C3 . . . 111.3(2) no
    N1 N2 C16 . . . 119.0(2) no
    C3 N2 C16 . . . 129.7(3) no
    Co1 N3 N4 . . . 117.03(17) no
    Co1 N3 C6 . . . 136.5(2) no
    N4 N3 C6 . . . 105.9(2) no
    N3 N4 C8 . . . 111.4(2) no
    N3 N4 C16 . . . 118.9(2) no
    C8 N4 C16 . . . 129.7(3) no
    Co1 N5 C11 . . . 124.2(2) no
    Co1 N5 C15 . . . 118.61(19) no
    C11 N5 C15 . . . 117.1(3) no
    O1 N6 O2 . . . 122.1(4) no
    O1 N6 O3 . . . 118.4(4) no
    O2 N6 O3 . . . 119.1(3) no
    C2 C1 C4 . . . 127.9(3) no
    N1 C1 C4 . . . 122.2(3) no
    N1 C1 C2 . . . 110.0(3) no
    C1 C2 C3 . . . 107.3(3) no
    C2 C3 C5 . . . 131.1(4) no
    N2 C3 C5 . . . 122.7(3) no
    N2 C3 C2 . . . 106.2(3) no
    N3 C6 C7 . . . 109.3(3) no
    N3 C6 C9 . . . 122.9(3) no
    C7 C6 C9 . . . 127.8(3) no
    C6 C7 C8 . . . 107.4(3) no
    C7 C8 C10 . . . 130.5(3) no
    N4 C8 C7 . . . 106.0(3) no
    N4 C8 C10 . . . 123.5(3) no
    N5 C11 C12 . . . 123.0(3) no
    C11 C12 C13 . . . 119.3(3) no
    C12 C13 C14 . . . 118.5(3) no
    C13 C14 C15 . . . 119.1(3) no
    C14 C15 C16 . . . 119.8(3) no
    N5 C15 C16 . . . 117.3(3) no
    N5 C15 C14 . . . 122.9(3) no
    N2 C16 N4 . . . 110.5(2) no
    N2 C16 C15 . . . 111.6(2) no
    N4 C16 C15 . . . 112.5(2) no
    C1 C2 H2 . . . 126.00 no
    C3 C2 H2 . . . 126.00 no
    C1 C4 H4C . . . 110.00 no
    H4A C4 H4C . . . 109.00 no
    H4B C4 H4C . . . 109.00 no
    H4A C4 H4B . . . 109.00 no
    C1 C4 H4A . . . 110.00 no
    C1 C4 H4B . . . 110.00 no
    H5A C5 H5B . . . 109.00 no
    H5A C5 H5C . . . 109.00 no
    H5B C5 H5C . . . 109.00 no
    C3 C5 H5A . . . 110.00 no
    C3 C5 H5B . . . 110.00 no
    C3 C5 H5C . . . 110.00 no
    C6 C7 H7 . . . 126.00 no
    C8 C7 H7 . . . 126.00 no
    C6 C9 H9A . . . 109.00 no
    H9A C9 H9C . . . 109.00 no
    H9B C9 H9C . . . 109.00 no
    C6 C9 H9C . . . 109.00 no
    H9A C9 H9B . . . 109.00 no
    C6 C9 H9B . . . 110.00 no
    C8 C10 H10A . . . 110.00 no
    C8 C10 H10B . . . 109.00 no
    H10B C10 H10C . . . 109.00 no
    H10A C10 H10C . . . 109.00 no
    C8 C10 H10C . . . 109.00 no
    H10A C10 H10B . . . 110.00 no
    N5 C11 H11 . . . 118.00 no
    C12 C11 H11 . . . 119.00 no
    C11 C12 H12 . . . 120.00 no
    C13 C12 H12 . . . 120.00 no
    C12 C13 H13 . . . 121.00 no
    C14 C13 H13 . . . 121.00 no
    C15 C14 H14 . . . 120.00 no
    C13 C14 H14 . . . 120.00 no
    N2 C16 H16 . . . 107.00 no
    N4 C16 H16 . . . 107.00 no
    C15 C16 H16 . . . 107.00 no
loop_
    _geom_torsion_atom_site_label_1
    _geom_torsion_atom_site_label_2
    _geom_torsion_atom_site_label_3
    _geom_torsion_atom_site_label_4
    _geom_torsion_site_symmetry_1
    _geom_torsion_site_symmetry_2
    _geom_torsion_site_symmetry_3
    _geom_torsion_site_symmetry_4
    _geom_torsion
    _geom_torsion_publ_flag
    N3 Co1 N1 N2 . . . . -38.51(18) no
    N3 Co1 N1 C1 . . . . 136.0(3) no
    N5 Co1 N1 N2 . . . . 46.26(18) no
    N5 Co1 N1 C1 . . . . -139.3(3) no
    N3 Co1 N1 N2 2_556 . . . -133.15(18) no
    N3 Co1 N1 C1 2_556 . . . 41.3(3) no
    N5 Co1 N1 N2 2_556 . . . 142.02(18) no
    N5 Co1 N1 C1 2_556 . . . -43.5(3) no
    N1 Co1 N3 N4 . . . . 36.26(19) no
    N1 Co1 N3 C6 . . . . -133.9(3) no
    N5 Co1 N3 N4 . . . . -47.50(19) no
    N5 Co1 N3 C6 . . . . 142.3(3) no
    N1 Co1 N3 N4 2_556 . . . -141.75(19) no
    N1 Co1 N3 C6 2_556 . . . 48.1(3) no
    N3 Co1 N3 N4 2_556 . . . 130.92(19) no
    N3 Co1 N3 C6 2_556 . . . -39.3(3) no
    N1 Co1 N5 C11 . . . . 137.7(3) no
    N1 Co1 N5 C15 . . . . -45.4(2) no
    N3 Co1 N5 C11 . . . . -134.8(3) no
    N3 Co1 N5 C15 . . . . 42.1(2) no
    N1 Co1 N5 C11 2_556 . . . -40.3(3) no
    N1 Co1 N5 C15 2_556 . . . 136.6(2) no
    N5 Co1 N5 C11 2_556 . . . 43.7(3) no
    N5 Co1 N5 C15 2_556 . . . -139.5(2) no
    Co1 N1 N2 C3 . . . . 175.87(19) no
    Co1 N1 N2 C16 . . . . -3.6(3) no
    C1 N1 N2 C3 . . . . -0.3(3) no
    C1 N1 N2 C16 . . . . -179.7(3) no
    N2 N1 C1 C4 . . . . 179.9(3) no
    Co1 N1 C1 C2 . . . . -174.7(2) no
    N2 N1 C1 C2 . . . . 0.2(3) no
    Co1 N1 C1 C4 . . . . 5.0(5) no
    C3 N2 C16 C15 . . . . 120.1(3) no
    N1 N2 C16 C15 . . . . -60.6(3) no
    N1 N2 C3 C2 . . . . 0.3(3) no
    C16 N2 C3 C5 . . . . -0.2(5) no
    N1 N2 C3 C5 . . . . -179.6(3) no
    C3 N2 C16 N4 . . . . -113.9(3) no
    C16 N2 C3 C2 . . . . 179.6(3) no
    N1 N2 C16 N4 . . . . 65.4(3) no
    C6 N3 N4 C8 . . . . 0.7(3) no
    N4 N3 C6 C7 . . . . -0.3(3) no
    Co1 N3 C6 C9 . . . . -9.4(5) no
    C6 N3 N4 C16 . . . . -179.3(3) no
    Co1 N3 N4 C8 . . . . -172.3(2) no
    Co1 N3 C6 C7 . . . . 170.7(2) no
    Co1 N3 N4 C16 . . . . 7.7(3) no
    N4 N3 C6 C9 . . . . 179.7(3) no
    C8 N4 C16 C15 . . . . -122.9(3) no
    N3 N4 C8 C10 . . . . 178.8(3) no
    N3 N4 C16 N2 . . . . -68.3(3) no
    N3 N4 C8 C7 . . . . -0.9(4) no
    C16 N4 C8 C7 . . . . 179.2(3) no
    N3 N4 C16 C15 . . . . 57.1(3) no
    C8 N4 C16 N2 . . . . 111.6(3) no
    C16 N4 C8 C10 . . . . -1.1(5) no
    C11 N5 C15 C16 . . . . 179.4(3) no
    Co1 N5 C15 C16 . . . . 2.3(3) no
    C15 N5 C11 C12 . . . . -0.9(5) no
    C11 N5 C15 C14 . . . . -0.1(4) no
    Co1 N5 C15 C14 . . . . -177.2(2) no
    Co1 N5 C11 C12 . . . . 176.0(3) no
    C4 C1 C2 C3 . . . . -179.7(4) no
    N1 C1 C2 C3 . . . . 0.0(4) no
    C1 C2 C3 N2 . . . . -0.2(4) no
    C1 C2 C3 C5 . . . . 179.7(4) no
    N3 C6 C7 C8 . . . . -0.3(4) no
    C9 C6 C7 C8 . . . . 179.8(4) no
    C6 C7 C8 C10 . . . . -179.0(4) no
    C6 C7 C8 N4 . . . . 0.7(4) no
    N5 C11 C12 C13 . . . . 1.3(5) no
    C11 C12 C13 C14 . . . . -0.6(5) no
    C12 C13 C14 C15 . . . . -0.3(5) no
    C13 C14 C15 C16 . . . . -178.8(3) no
    C13 C14 C15 N5 . . . . 0.7(5) no
    N5 C15 C16 N2 . . . . 61.6(3) no
    C14 C15 C16 N2 . . . . -119.0(3) no
    C14 C15 C16 N4 . . . . 116.2(3) no
    N5 C15 C16 N4 . . . . -63.3(3) no
loop_
    _geom_hbond_atom_site_label_D
    _geom_hbond_atom_site_label_H
    _geom_hbond_atom_site_label_A
    _geom_hbond_site_symmetry_A
    _geom_hbond_distance_DH
    _geom_hbond_distance_HA
    _geom_hbond_distance_DA
    _geom_hbond_angle_DHA
    _geom_hbond_publ_flag
    C2 H2 O3 7_665 0.93 2.45 3.345(6) 162 yes
    C5 H5A O2 6_645 0.96 2.56 3.405(7) 147 yes
    C10 H10B O3 1_455 0.96 2.56 3.498(7) 167 yes
    C10 H10C O3 6_645 0.96 2.29 3.197(7) 156 yes
    C12 H12 O1 3_666 0.93 2.39 3.193(6) 145 yes
    C13 H13 O1 1_445 0.93 2.57 3.286(7) 134 yes
    C14 H14 O3 6_645 0.93 2.47 3.322(6) 152 yes
data_global
_journal_date_recd_electronic     2012-04-22
_journal_date_accepted     2012-05-11
_journal_name_full     'Acta Crystallographica, Section E'
_journal_year     2012
_journal_volume     68
_journal_issue      6
_journal_page_first     m857
_journal_page_last     m857
_journal_paper_category     QM
_journal_paper_doi     10.1107/S1600536812021435
_journal_coeditor_code     SU2416
_publ_contact_author_name     'Song Xue-Yan'
_publ_contact_author_address
;
Key Laboratory of Polymer Materials of Gansu Province
Key Lab of Bioelectrochemtry & Environmental Analysis of
Gansu College of Chemistry and Chemical Engineering
Northwest Normal University
Lanzhou 730070
People's Republic of China
;
_publ_contact_author_email     'nkbenbenyi@hotmail.com'
_publ_contact_author_fax     ?
_publ_contact_author_phone     ?
_publ_section_title
;\
Bis{2-[bis(3,5-dimethyl-1<i>H</i>-pyrazol-1-yl-\k<i>N</i>^2^)methyl]pyridine-\
\k<i>N</i>}cobalt(II) dinitrate
;
loop_
    _publ_author_name
    _publ_author_footnote
    _publ_author_address
    'Chao-Hu Xiao' .
;
Key Laboratory of Polymer Materials of Gansu Province
Key Laboratory of Bioelectrochemistry & Environmental Analysis of
Gansu College of Chemistry and Chemical Engineering
Northwest Normal University
Lanzhou 730070
People's Republic of China
;
    'Xue-Yan Song' .
;
Key Laboratory of Polymer Materials of Gansu Province
Key Laboratory of Bioelectrochemistry & Environmental Analysis of
Gansu College of Chemistry and Chemical Engineering
Northwest Normal University
Lanzhou 730070
People's Republic of China
;
    'Zan Sun' .
;
Key Laboratory of Polymer Materials of Gansu Province
Key Laboratory of Bioelectrochemistry & Environmental Analysis of
Gansu College of Chemistry and Chemical Engineering
Northwest Normal University
Lanzhou 730070
People's Republic of China
;
    'Ping Cao' .
;
Key Laboratory of Polymer Materials of Gansu Province
Key Laboratory of Bioelectrochemistry & Environmental Analysis of
Gansu College of Chemistry and Chemical Engineering
Northwest Normal University
Lanzhou 730070
People's Republic of China
;
    'Ting Pang' .
;
Key Laboratory of Polymer Materials of Gansu Province
Key Laboratory of Bioelectrochemistry & Environmental Analysis of
Gansu College of Chemistry and Chemical Engineering
Northwest Normal University
Lanzhou 730070
People's Republic of China
;
