# Supplementary material for: Bis{2-[bis­(3,5-dimethyl-1H-pyrazol-1-yl-κN 2)meth­yl]pyridine-κN}cobalt(II) dinitrate
Source: Acta Crystallogr Sect E Struct Rep Online. 2012 May 31;68(Pt 6):m857. doi: 10.1107/S1600536812021435 (PMC3379192; doi:10.1107/S1600536812021435)
Supplement: Supplementary file 2 [file e-68-0m857-Isup2.hkl]

# 
# h,k,l, Fc-squared, Fo-squared, sigma(Fo-squared) and status flag 
# 
data_I
_shelx_title ' I2a in I2/a' 
_shelx_refln_list_code          4 
_shelx_F_calc_maximum      336.07 
_exptl_crystal_F_000      1556.00 
_reflns_d_resolution_high  0.8255 
 
loop_ 
 _symmetry_equiv_pos_as_xyz 
 'x, y, z' 
 '-x+1/2, y, -z' 
 'x+1/2, y+1/2, z+1/2' 
 '-x+1, y+1/2, -z+1/2' 
 '-x, -y, -z' 
 'x-1/2, -y, z' 
 '-x+1/2, -y+1/2, -z+1/2' 
 'x, -y+1/2, z+1/2' 
 
_cell_length_a    17.6999 
_cell_length_b    10.9651 
_cell_length_c    18.3678 
_cell_angle_alpha  90.000 
_cell_angle_beta   90.431 
_cell_angle_gamma  90.000 
 
_shelx_F_squared_multiplier     1.000 
 
loop_ 
 _refln_index_h 
 _refln_index_k 
 _refln_index_l 
 _refln_F_squared_calc 
 _refln_F_squared_meas 
 _refln_F_squared_sigma 
 _refln_observed_status 
   4   0   0    55553.45    56091.98   1119.12 o 
   6   0   0     8212.87     7840.39    169.26 o 
   8   0   0      798.57      999.69     37.20 o 
  10   0   0     9275.46     8828.40    198.19 o 
  12   0   0     5671.16     4820.07    165.55 o 
  16   0   0     2025.64     1958.79    117.48 o 
  18   0   0      274.21      264.87     65.15 o 
  20   0   0      662.76      758.31     93.99 o 
   1   1   0     1447.53     1584.97     53.40 o 
   3   1   0     3055.09     2885.68     69.27 o 
   5   1   0    10183.87     9854.11    164.64 o 
   7   1   0       16.53       -7.44      6.40 o 
   9   1   0      693.05      644.69     21.94 o 
  11   1   0      183.83      215.96     20.07 o 
  13   1   0       68.70       73.87     35.25 o 
  15   1   0        2.03        6.41     38.45 o 
  17   1   0       98.31       72.63     46.99 o 
  19   1   0       41.11       34.56     38.00 o 
  21   1   0        0.36      -18.16     59.81 o 
   0   2   0    50349.73    53563.29   1068.21 o 
   2   2   0    30618.75    29498.87    564.22 o 
   4   2   0   112943.48   103682.24   3211.07 o 
   6   2   0     4296.90     4092.72     99.18 o 
   8   2   0       25.45        8.41      8.74 o 
  10   2   0     8366.44     7917.14    147.88 o 
  12   2   0       65.89       -1.17     33.64 o 
  14   2   0     1828.98     1849.19     75.00 o 
  16   2   0     5386.79     5242.16    122.39 o 
  18   2   0      852.96      811.71     85.44 o 
   1   3   0    20106.20    20983.48    265.02 o 
   3   3   0     5636.92     5874.25    102.21 o 
   5   3   0     5489.08     5094.14     94.81 o 
   7   3   0      917.00      971.89     28.40 o 
   9   3   0     1796.19     1921.88     47.39 o 
  11   3   0       26.43       35.30     20.22 o 
  13   3   0       92.08       85.36     21.53 o 
  15   3   0      710.75      659.22     38.65 o 
  17   3   0      387.55      434.62     47.56 o 
  19   3   0       28.52      -19.22     52.33 o 
   0   4   0    78726.55    80835.73   1826.35 o 
   2   4   0     8981.69     9261.12    123.33 o 
   4   4   0     5321.28     4943.09     70.98 o 
   6   4   0    13065.42    12459.36    187.43 o 
   8   4   0     5102.35     5414.54     90.80 o 
  10   4   0     1778.90     1502.48     46.82 o 
  12   4   0        5.44      -22.40     17.13 o 
  14   4   0      939.21      914.25     43.15 o 
  16   4   0     1975.08     1839.87     64.63 o 
  18   4   0      666.43      602.22     54.90 o 
  20   4   0      371.43      379.77     53.52 o 
   1   5   0     3271.14     3245.92     59.16 o 
   3   5   0     1904.27     1853.16     34.46 o 
   5   5   0    11633.93    10891.08    163.50 o 
   7   5   0      127.24      114.73     14.75 o 
   9   5   0      764.67      916.60     32.68 o 
  11   5   0      371.47      298.40     37.66 o 
  13   5   0       18.48      -13.58     19.71 o 
  15   5   0     1016.41     1044.62     49.80 o 
  17   5   0      806.43      880.79     62.61 o 
  19   5   0       21.27        3.29     29.37 o 
   0   6   0    16997.12    16573.26    350.98 o 
   2   6   0     5137.17     5016.39     86.98 o 
   4   6   0     2543.04     2810.31     48.90 o 
   6   6   0     7294.11     7713.11    125.40 o 
   8   6   0      756.39      706.72     28.03 o 
  10   6   0      208.92      242.81     23.43 o 
  12   6   0      133.25      158.54     21.85 o 
  14   6   0     2155.34     2251.89     66.60 o 
  16   6   0     1414.50     1390.58     59.59 o 
  18   6   0      287.55      331.64     41.00 o 
   1   7   0    15525.17    16757.89    253.66 o 
   3   7   0        7.71        0.55     12.26 o 
   5   7   0     1401.59     1362.59     39.62 o 
   7   7   0      151.93      128.97     17.23 o 
   9   7   0       45.80       53.33     16.57 o 
  11   7   0      396.38      361.23     27.29 o 
  13   7   0     1097.44     1177.38     52.17 o 
  15   7   0      806.25      790.40     49.47 o 
  17   7   0      180.29      141.31     35.54 o 
   0   8   0     4231.74     4220.49    116.42 o 
   2   8   0     7211.57     7901.58    133.23 o 
   4   8   0      255.98      297.34     26.29 o 
   6   8   0     1344.41     1306.26     39.29 o 
   8   8   0      378.34      383.85     26.61 o 
  10   8   0     1815.35     1893.39     52.88 o 
  12   8   0      236.12      258.52     34.25 o 
  14   8   0      169.05      215.14     34.99 o 
  16   8   0      141.89      159.67     37.32 o 
   1   9   0     7221.65     6854.17    121.16 o 
   3   9   0     1085.16     1259.05     48.31 o 
   5   9   0       86.32       32.31     24.86 o 
   7   9   0       33.51       -7.46     18.58 o 
   9   9   0     1847.75     2013.97     55.64 o 
  11   9   0      247.34      191.71     31.85 o 
  13   9   0      115.75      109.17     32.08 o 
  15   9   0      594.98      569.96     47.73 o 
   0  10   0     1602.91     1830.21    142.58 o 
   2  10   0      233.74      203.53     29.06 o 
   4  10   0        0.91      -33.21     22.14 o 
   6  10   0      462.89      544.67     40.99 o 
   8  10   0       34.28       -8.61     21.33 o 
  10  10   0        8.48      -16.02     24.19 o 
  12  10   0      155.83      144.97     33.83 o 
  14  10   0       31.77       39.39     31.67 o 
   1  11   0      500.68      460.57     94.46 o 
   3  11   0      650.97      694.82     70.35 o 
   5  11   0     1080.71     1235.67     74.78 o 
   7  11   0      446.73      500.36     42.67 o 
   9  11   0      186.22      148.96     42.66 o 
  11  11   0       71.36       38.11     33.31 o 
   0  12   0        0.49      -57.67     38.45 o 
   2  12   0       51.38       46.04     26.28 o 
   4  12   0       45.77       26.69     28.97 o 
   6  12   0       11.27      -19.13     28.19 o 
   8  12   0        0.35      -51.09     34.06 o 
   1  13   0      614.86      672.68    102.53 o 
   3  13   0      116.46      110.95     36.80 o 
 -20   1   1      123.23       36.31     60.88 o 
 -18   1   1       71.75       35.25     52.33 o 
 -16   1   1     2459.90     2518.44    130.30 o 
 -14   1   1     5996.74     5521.51    119.35 o 
 -12   1   1     2848.09     2770.14     58.08 o 
 -10   1   1      387.91      285.23     17.33 o 
  -8   1   1     1500.05     2043.06     41.44 o 
  -6   1   1     1621.82     2040.05     52.57 o 
  -4   1   1     2279.85     1878.48     33.42 o 
  -2   1   1    97242.11    89603.59   1422.20 o 
   2   1   1    41070.59    38678.14    923.87 o 
   4   1   1    10362.12    11547.96    232.03 o 
   6   1   1     1231.81     1000.39     26.87 o 
   8   1   1    18236.47    17767.57    304.13 o 
  10   1   1    15473.64    15129.11    334.91 o 
  12   1   1     3399.24     3744.82     86.00 o 
  14   1   1      551.41      494.62     32.70 o 
  16   1   1     1550.75     1615.95    106.80 o 
  18   1   1     1085.86      953.90     64.54 o 
  20   1   1      704.78      866.88    100.93 o 
 -17   2   1       32.84        7.48     31.72 o 
 -15   2   1      232.52      237.77     37.10 o 
 -13   2   1       14.33       -2.49     20.02 o 
 -11   2   1        5.57       28.69     11.56 o 
  -9   2   1      217.21      175.75     13.75 o 
  -7   2   1        8.03        0.03      9.10 o 
  -5   2   1        2.87       41.87      7.09 o 
  -3   2   1     3872.06     3966.04     72.56 o 
  -1   2   1      266.18      322.79      8.62 o 
   1   2   1     1079.31     1325.92     28.72 o 
   3   2   1    21493.86    20974.61    595.77 o 
   5   2   1       84.04      107.35     10.75 o 
   7   2   1       10.03      -10.50      7.19 o 
   9   2   1      385.19      402.54     41.78 o 
  11   2   1       33.82       28.97     15.80 o 
  13   2   1       26.99       37.34     19.05 o 
  15   2   1      130.63      114.11     24.87 o 
  17   2   1      136.48      106.89     28.11 o 
  19   2   1       83.29       10.68     53.40 o 
  21   2   1        1.56      -83.31     55.54 o 
 -20   3   1      212.77      254.19     75.83 o 
 -18   3   1      361.38      346.46     57.14 o 
 -16   3   1     1633.79     1612.37     73.84 o 
 -14   3   1     1837.26     1659.32     69.80 o 
 -12   3   1      705.82      731.58     44.40 o 
 -10   3   1      458.44      463.96     24.27 o 
  -8   3   1      108.16       97.37     11.47 o 
  -6   3   1    38332.64    34723.85    497.02 o 
  -4   3   1       45.90       60.84     11.84 o 
  -2   3   1     6886.98     6692.42    100.37 o 
   0   3   1    18113.23    17775.79    225.12 o 
   2   3   1    54583.65    54502.48    769.86 o 
   4   3   1    17790.03    18298.48    310.43 o 
   6   3   1     7083.72     7138.60    132.99 o 
   8   3   1    15323.64    14638.73    258.16 o 
  10   3   1     2818.84     2953.71     70.99 o 
  12   3   1      475.43      562.81     32.54 o 
  14   3   1      615.89      519.92     34.36 o 
  16   3   1     1955.54     2092.70     87.51 o 
  18   3   1      692.87      677.82     45.85 o 
 -19   4   1      190.51      239.94     36.58 o 
 -17   4   1      370.55      442.12     50.94 o 
 -15   4   1      144.94       92.75     33.45 o 
 -13   4   1       61.12       30.34     19.97 o 
 -11   4   1       40.69       37.38     21.51 o 
  -9   4   1       32.04      116.58     20.73 o 
  -7   4   1     8156.93     7626.87    118.89 o 
  -5   4   1      976.58     1160.85     26.69 o 
  -3   4   1     3434.30     3295.47     50.38 o 
  -1   4   1     7995.97     7660.93    118.22 o 
   1   4   1       38.26       64.57     18.74 o 
   3   4   1     8043.13     7658.85    115.80 o 
   5   4   1     1905.45     2140.90     41.23 o 
   7   4   1     2937.58     3286.87     73.90 o 
   9   4   1     1486.98     1154.88     40.64 o 
  11   4   1        4.79        1.78     16.29 o 
  13   4   1       21.76      -16.80     18.58 o 
  15   4   1      507.56      520.91     36.92 o 
  17   4   1      406.48      398.93     38.72 o 
  19   4   1       66.80       86.57     38.99 o 
 -18   5   1      233.03      225.13     34.92 o 
 -16   5   1     2326.21     2508.07     76.97 o 
 -14   5   1      968.95     1025.53     47.05 o 
 -12   5   1      627.51      563.70     28.96 o 
 -10   5   1      109.42       86.41     23.12 o 
  -8   5   1     4470.27     4729.97     84.28 o 
  -6   5   1     2173.42     2262.78     40.99 o 
  -4   5   1      448.49      356.89     15.72 o 
  -2   5   1     1321.25     1250.71     30.81 o 
   0   5   1     2233.46     2201.53     44.40 o 
   2   5   1     9228.09     9072.98    123.23 o 
   4   5   1    13705.09    13688.99    180.81 o 
   6   5   1     8653.06     8389.81    116.97 o 
   8   5   1     2501.90     2557.77     74.97 o 
  10   5   1     1212.02     1235.88     44.79 o 
  12   5   1      982.61      949.25     42.53 o 
  14   5   1      250.42      220.33     30.58 o 
  16   5   1      873.01      896.57     60.03 o 
  18   5   1      748.50      716.34     60.31 o 
 -19   6   1        0.70      -12.99     29.66 o 
 -17   6   1       69.81       87.16     32.23 o 
 -15   6   1     2343.00     2422.07     76.05 o 
 -13   6   1      468.17      476.39     37.61 o 
 -11   6   1       33.76      -21.45     14.30 o 
  -9   6   1        2.93       -3.71     13.12 o 
  -7   6   1     1384.46     1177.89     34.44 o 
  -5   6   1      863.51      922.03     31.05 o 
  -3   6   1      158.42      338.05     36.07 o 
  -1   6   1     3158.91     3090.92     59.73 o 
   1   6   1     4560.23     4046.27     73.69 o 
   3   6   1    10372.93    10459.24    142.88 o 
   5   6   1        5.50       22.09      9.56 o 
   7   6   1      970.73      991.43     44.31 o 
   9   6   1      785.43      716.53     29.49 o 
  11   6   1      410.13      437.37     27.18 o 
  13   6   1      787.27      787.94     42.88 o 
  15   6   1      323.55      317.32     36.71 o 
  17   6   1      192.20      198.83     54.92 o 
  19   6   1       89.56       94.69     34.36 o 
 -18   7   1       50.44       23.06     31.39 o 
 -16   7   1      664.98      841.51     50.57 o 
 -14   7   1      587.47      682.07     44.54 o 
 -12   7   1      846.44      862.36     45.02 o 
 -10   7   1       73.93       39.25     20.19 o 
  -8   7   1      630.80      533.42     26.80 o 
  -6   7   1       84.29      123.40     15.95 o 
  -4   7   1     2248.25     2441.64     53.06 o 
  -2   7   1      529.68      548.46     54.11 o 
   0   7   1     6368.22     6000.83    103.76 o 
   2   7   1     6631.28     7043.78    118.22 o 
   4   7   1      474.99      514.96     20.76 o 
   6   7   1      283.44      220.68     19.86 o 
   8   7   1      443.07      413.58     25.43 o 
  10   7   1     1500.86     1687.03     47.33 o 
  12   7   1      894.79      915.46     39.93 o 
  14   7   1      424.72      415.24     33.11 o 
  16   7   1      371.07      363.09     40.29 o 
  18   7   1       55.27       -1.39     30.13 o 
 -17   8   1      233.88      211.46     39.69 o 
 -15   8   1      591.85      662.67     46.90 o 
 -13   8   1      437.64      424.07     48.82 o 
 -11   8   1     1322.28     1307.02     54.27 o 
  -9   8   1       13.30      -25.98     17.32 o 
  -7   8   1      369.14      283.53     23.07 o 
  -5   8   1      258.84      265.13     26.40 o 
  -3   8   1     2125.20     2009.53     49.59 o 
  -1   8   1     5898.46     5970.35    106.09 o 
   1   8   1     4660.41     4903.36     91.03 o 
   3   8   1     1857.92     1983.90     59.05 o 
   5   8   1        4.64      -12.12     13.82 o 
   7   8   1       70.28       74.41     23.23 o 
   9   8   1     2053.58     2056.64     54.38 o 
  11   8   1     2070.23     2096.62     57.02 o 
  13   8   1       10.20      -23.66     22.08 o 
  15   8   1       67.29       57.28     29.85 o 
  17   8   1      528.04      541.20     48.50 o 
 -14   9   1      243.96      209.92     36.49 o 
 -12   9   1      351.55      315.61     38.64 o 
 -10   9   1        6.64      -14.22     22.26 o 
  -8   9   1        7.93      -19.84     27.29 o 
  -6   9   1       15.65      -11.69     20.38 o 
  -4   9   1       92.92       40.44     21.10 o 
  -2   9   1      832.15      872.24     35.64 o 
   0   9   1     2455.42     2700.72     62.95 o 
   2   9   1      359.68      346.24     31.47 o 
   4   9   1       45.29        4.31     20.06 o 
   6   9   1      220.70      236.94     22.67 o 
   8   9   1      752.80      773.79     35.80 o 
  10   9   1      862.89      904.84     39.25 o 
  12   9   1      130.82      129.69     30.67 o 
  14   9   1        6.62      -40.45     28.16 o 
 -13  10   1      241.50      244.53     36.72 o 
 -11  10   1       49.35       23.36     40.06 o 
  -9  10   1      123.53      106.95     28.08 o 
  -7  10   1      597.03      614.34     41.21 o 
  -5  10   1      180.15      229.09     40.65 o 
  -3  10   1       50.18        6.61     33.43 o 
  -1  10   1     1936.33     1870.63     52.85 o 
   1  10   1     2488.54     2608.80     74.79 o 
   3  10   1      106.36       61.59     42.12 o 
   5  10   1      530.02      570.20     41.18 o 
   7  10   1     1729.96     1865.07     52.80 o 
   9  10   1      288.44      302.73     41.30 o 
  11  10   1      198.28      225.54     34.42 o 
  13  10   1      189.51      191.07     35.00 o 
 -10  11   1        0.14      -53.09     35.39 o 
  -8  11   1      131.60      151.66     42.29 o 
  -6  11   1        0.75      -12.35     26.01 o 
  -4  11   1        8.56      -23.46     27.68 o 
  -2  11   1      132.27      124.28     41.38 o 
   0  11   1       33.34       -7.00     22.18 o 
   2  11   1       28.97      -27.72     29.72 o 
   4  11   1       95.25      113.16     56.38 o 
   6  11   1       49.66       41.87     29.79 o 
   8  11   1       80.84       40.51     34.47 o 
  10  11   1       29.56        9.25     27.37 o 
  -9  12   1       89.37       92.42     42.62 o 
  -7  12   1      258.55      239.68     53.40 o 
  -5  12   1      670.77      552.86     57.38 o 
  -3  12   1      181.21      289.74     48.15 o 
  -1  12   1        8.47      -28.75     29.42 o 
   1  12   1      466.37      395.73     46.05 o 
   3  12   1     1210.64     1268.34     69.62 o 
   5  12   1      321.03      397.05     46.38 o 
   7  12   1      229.73      213.08     38.33 o 
   9  12   1      418.01      355.44     60.40 o 
  -4  13   1       64.42       71.56     50.20 o 
  -2  13   1        2.40       11.91     29.42 o 
   0  13   1       47.99       80.27     35.82 o 
   2  13   1       20.00       21.26     34.63 o 
   4  13   1       58.53       18.34     32.03 o 
 -16   0   2      899.99      873.66     81.17 o 
 -14   0   2     8118.15     8431.12    275.55 o 
 -12   0   2     3489.78     3189.17    123.89 o 
 -10   0   2     1182.69      915.36     39.94 o 
  -8   0   2       11.13       71.96     13.59 o 
  -6   0   2    35063.80    34198.42    823.99 o 
  -4   0   2     5906.49     6156.19    187.98 o 
  -2   0   2    46121.96    43699.38    831.89 o 
   2   0   2     1342.88     1992.97     68.35 o 
   4   0   2    22853.62    23551.39    658.98 o 
   6   0   2     3698.75     3417.73    108.94 o 
   8   0   2     1424.63     1185.53     51.27 o 
  10   0   2    21305.18    23063.30    657.91 o 
  12   0   2     9268.00     9074.38    367.41 o 
  14   0   2      431.12      525.48     66.22 o 
  16   0   2       13.76        0.00     39.52 o 
  18   0   2     1024.47     1218.64    104.67 o 
  20   0   2      887.14      987.94    105.74 o 
 -15   1   2       53.57       85.57     22.55 o 
 -13   1   2      877.08      984.15     33.72 o 
 -11   1   2       15.07       -3.32     11.72 o 
  -9   1   2     1947.36     2067.84     43.80 o 
  -7   1   2      443.85      557.12     20.70 o 
  -5   1   2     5685.11     5181.77    123.90 o 
  -3   1   2      135.22      155.16      8.56 o 
  -1   1   2     3252.48     3329.39     59.19 o 
   1   1   2     2308.81     2571.27    135.64 o 
   3   1   2       16.54       35.75      5.94 o 
   5   1   2        3.35       33.94     11.34 o 
   7   1   2       28.56        1.66      8.49 o 
   9   1   2      216.39      180.16     15.72 o 
  11   1   2      515.04      635.31     24.68 o 
  13   1   2      201.39      223.02     30.92 o 
  15   1   2        3.38      -14.61     30.97 o 
  17   1   2      302.61      287.53     43.38 o 
  19   1   2        3.22       25.97     38.49 o 
  21   1   2       34.98        2.48     44.93 o 
 -18   2   2       27.41      -57.67     38.45 o 
 -16   2   2      786.55      820.26     81.17 o 
 -14   2   2     4967.61     5115.49    113.21 o 
 -12   2   2     2033.25     1984.22     47.07 o 
 -10   2   2      182.13      214.45     16.10 o 
  -8   2   2      768.18      928.28     26.02 o 
  -6   2   2    12593.99    12848.61    167.98 o 
  -4   2   2    72284.89    69774.05    864.81 o 
  -2   2   2    66223.27    70315.19    870.58 o 
   0   2   2    18118.40    19115.87    273.57 o 
   2   2   2    33560.07    36935.23    891.36 o 
   4   2   2     1361.53     1415.24     34.86 o 
   6   2   2    25913.58    23564.66    398.31 o 
   8   2   2     6019.77     6224.53    148.60 o 
  10   2   2     2549.44     2898.83     84.53 o 
  12   2   2     1440.03     1364.18     46.97 o 
  14   2   2       18.35       49.76     20.62 o 
  16   2   2      997.75      961.23     47.87 o 
  18   2   2      578.81      806.37     88.65 o 
  20   2   2      161.99      192.86     50.97 o 
 -19   3   2       83.57       51.62     29.52 o 
 -17   3   2        1.61        7.48     44.86 o 
 -15   3   2      239.84      241.38     57.67 o 
 -13   3   2       38.00       -0.76     17.23 o 
 -11   3   2       14.66       20.03     15.67 o 
  -9   3   2     3975.77     3542.42     65.86 o 
  -7   3   2      280.78      289.49     13.65 o 
  -5   3   2       31.20       52.04      6.97 o 
  -3   3   2      449.42      462.85     13.38 o 
  -1   3   2    12630.30    12542.81    184.02 o 
   1   3   2    12471.33    13072.18    223.17 o 
   3   3   2     1737.08     1887.58     54.29 o 
   5   3   2     1006.08     1039.34     31.82 o 
   7   3   2     4119.41     4195.35     87.48 o 
   9   3   2      636.12      523.70     28.02 o 
  11   3   2      570.37      634.53     33.01 o 
  13   3   2      337.64      279.32     27.91 o 
  15   3   2        0.52       -4.58     21.26 o 
  17   3   2       51.61       38.25     27.06 o 
  19   3   2      103.64      106.80     55.54 o 
 -20   4   2      410.54      432.12     44.15 o 
 -18   4   2      375.16      459.53     41.00 o 
 -16   4   2      255.14      291.66     64.08 o 
 -14   4   2       11.98      -59.70     42.72 o 
 -12   4   2       27.71       -5.12     25.23 o 
 -10   4   2     4906.62     4673.59     84.64 o 
  -8   4   2    13005.80    12263.37    165.65 o 
  -6   4   2      332.79      363.73     22.51 o 
  -4   4   2      202.68      298.48     16.83 o 
  -2   4   2     5876.48     6779.53    106.46 o 
   0   4   2       17.65       13.41      8.19 o 
   2   4   2     8640.79     9550.28    145.03 o 
   4   4   2     6845.43     7540.98    117.56 o 
   6   4   2     6310.95     6454.64    124.82 o 
   8   4   2      411.23      392.90     25.66 o 
  10   4   2     3765.15     4043.16     91.75 o 
  12   4   2     2077.94     1968.41     59.65 o 
  14   4   2        4.05      -23.58     19.82 o 
  16   4   2       30.82        5.60     25.88 o 
  18   4   2      303.94      329.00     71.74 o 
  20   4   2      794.06      920.65    107.87 o 
 -19   5   2       83.09      108.02     32.78 o 
 -17   5   2       87.65       69.36     30.27 o 
 -15   5   2      246.33      291.46     34.54 o 
 -13   5   2       56.43       18.93     27.37 o 
 -11   5   2      307.61      271.33     25.94 o 
  -9   5   2      986.15      848.88     33.67 o 
  -7   5   2       56.48      178.76     14.20 o 
  -5   5   2     1430.14     1462.57     33.67 o 
  -3   5   2     1635.28     1418.57     38.51 o 
  -1   5   2     7497.13     8006.64    126.08 o 
   1   5   2     6671.67     6650.44     92.94 o 
   3   5   2     3082.68     3173.94     57.86 o 
   5   5   2     1548.99     1594.87     35.40 o 
   7   5   2     2606.66     2022.79     71.26 o 
   9   5   2       47.32       89.91     18.58 o 
  11   5   2     1225.53     1439.99     50.74 o 
  13   5   2       48.00       29.65     22.15 o 
  15   5   2       23.65       10.44     25.51 o 
  17   5   2      175.93      159.15     33.28 o 
  19   5   2       82.56      103.85     39.98 o 
 -18   6   2      196.82      261.03     38.17 o 
 -16   6   2      280.50      298.78     38.58 o 
 -14   6   2      963.04      975.15     48.28 o 
 -12   6   2      427.56      412.45     33.88 o 
 -10   6   2      205.82      148.51     19.51 o 
  -8   6   2      225.32      224.90     19.18 o 
  -6   6   2     4533.81     4640.58     72.77 o 
  -4   6   2     2503.64     2624.32     46.78 o 
  -2   6   2      233.13      209.71     16.33 o 
   0   6   2       68.66      184.76     21.74 o 
   2   6   2      492.22      513.48     40.03 o 
   4   6   2     6936.00     6898.36     99.51 o 
   6   6   2     1349.16     1328.83     36.60 o 
   8   6   2       88.39      122.70     19.98 o 
  10   6   2     1523.57     1514.88     54.54 o 
  12   6   2      787.90      771.70     41.56 o 
  14   6   2      258.96      311.57     36.00 o 
  16   6   2      322.61      377.95     39.67 o 
  18   6   2       16.49      -27.51     34.35 o 
 -17   7   2       16.16      -41.81     27.88 o 
 -15   7   2      900.88      892.55     63.27 o 
 -13   7   2     1458.72     1544.64     58.93 o 
 -11   7   2       10.74      -30.36     20.24 o 
  -9   7   2       74.47       61.38     22.97 o 
  -7   7   2      562.02      579.18     26.66 o 
  -5   7   2      753.49      784.26     25.88 o 
  -3   7   2      841.79      856.86     30.28 o 
  -1   7   2      609.79      512.95     52.88 o 
   1   7   2     2990.58     3426.29     67.51 o 
   3   7   2      224.02      220.22     19.70 o 
   5   7   2      671.01      600.44     30.99 o 
   7   7   2      491.66      491.19     26.00 o 
   9   7   2      625.73      704.21     31.29 o 
  11   7   2     2645.46     2733.02     88.49 o 
  13   7   2       95.82       74.35     23.40 o 
  15   7   2       19.81        5.34     24.30 o 
  17   7   2      146.42      127.62     35.38 o 
 -16   8   2       34.93       13.84     30.58 o 
 -14   8   2      390.07      390.17     41.36 o 
 -12   8   2      677.35      726.69     44.40 o 
 -10   8   2       66.02       43.47     25.59 o 
  -8   8   2      234.50      190.51     21.89 o 
  -6   8   2      130.17       96.59     21.42 o 
  -4   8   2      662.88      635.09     29.58 o 
  -2   8   2      212.45      239.74     21.63 o 
   0   8   2     2151.12     2316.33     54.24 o 
   2   8   2      282.12      237.99     25.74 o 
   4   8   2      282.56      255.44     20.97 o 
   6   8   2       18.66      -21.48     14.32 o 
   8   8   2     1741.37     1854.75     49.77 o 
  10   8   2     1455.38     1547.67     48.96 o 
  12   8   2      243.14      259.37     28.96 o 
  14   8   2        6.24      -17.36     23.14 o 
  16   8   2        3.99      -27.46     28.40 o 
 -15   9   2      222.47      281.26     39.36 o 
 -13   9   2      617.18      643.85     45.74 o 
 -11   9   2      589.67      598.92     64.39 o 
  -9   9   2       21.99      -35.51     23.67 o 
  -7   9   2      178.73       87.32     25.25 o 
  -5   9   2      566.84      544.41     35.15 o 
  -3   9   2     1671.08     1697.22     47.43 o 
  -1   9   2      502.45      652.86     45.94 o 
   1   9   2     1063.54     1023.86     37.69 o 
   3   9   2      124.00       61.53     23.99 o 
   5   9   2      131.30      208.24     22.45 o 
   7   9   2     1067.17     1144.43     40.83 o 
   9   9   2     1492.61     1439.60     46.65 o 
  11   9   2      670.93      745.41     38.64 o 
  13   9   2       16.84       11.54     23.01 o 
  15   9   2       18.01      -13.35     29.77 o 
 -12  10   2       17.70       16.10     34.00 o 
 -10  10   2       32.25      -15.15     57.67 o 
  -8  10   2       20.06       -4.85     33.60 o 
  -6  10   2        1.82      -27.75     21.19 o 
  -4  10   2      199.88      289.98     31.96 o 
  -2  10   2      543.87      435.09     35.34 o 
   0  10   2      111.04      104.68     35.49 o 
   2  10   2      313.63      224.23     35.98 o 
   4  10   2      535.74      573.09     39.44 o 
   6  10   2      239.27      236.66     33.05 o 
   8  10   2      110.96      129.68     24.50 o 
  10  10   2      161.78      131.85     27.28 o 
  12  10   2       14.25      -38.30     25.53 o 
 -11  11   2       33.75       14.81     55.00 o 
  -9  11   2       59.40       68.21     39.39 o 
  -7  11   2      765.43      703.21     96.66 o 
  -5  11   2      825.67      910.26     48.62 o 
  -3  11   2        3.44      -31.10     20.74 o 
  -1  11   2       52.52      -40.29     26.86 o 
   1  11   2       46.31      -11.75     25.93 o 
   3  11   2      908.12      960.92     50.51 o 
   5  11   2     1512.01     1553.65     62.26 o 
   7  11   2      281.72      284.22     37.79 o 
   9  11   2      312.15      417.27     53.79 o 
  11  11   2      214.03      213.82     36.09 o 
  -8  12   2        6.99      -27.00     51.27 o 
  -6  12   2      103.24      125.19     41.35 o 
  -4  12   2       15.16       12.82     32.47 o 
  -2  12   2       80.62       65.24     35.66 o 
   0  12   2        5.90      -39.21     26.14 o 
   2  12   2       42.75       31.85     25.93 o 
   4  12   2       43.13       36.80     28.27 o 
   6  12   2        5.74      -38.63     27.25 o 
   8  12   2       68.94       69.58     34.27 o 
  -3  13   2        1.60      -14.95     54.47 o 
  -1  13   2       47.83        7.14     34.21 o 
   1  13   2      348.58      411.78     52.48 o 
   3  13   2      200.22      177.25     37.19 o 
 -16   1   3      597.25      822.28     52.29 o 
 -14   1   3     2424.19     2164.31     53.50 o 
 -12   1   3     3584.92     3446.82     68.02 o 
 -10   1   3     2545.46     2533.30     52.41 o 
  -8   1   3      646.14      752.61     27.52 o 
  -6   1   3     6661.51     6323.10     97.76 o 
  -4   1   3    77173.54    73755.19    997.22 o 
  -2   1   3     1970.59     2325.88     75.70 o 
   0   1   3     1972.06     2621.94     93.87 o 
   2   1   3     6711.21     7298.41    126.96 o 
   4   1   3     3652.63     3061.51     67.84 o 
   6   1   3    17392.35    18296.71    401.12 o 
   8   1   3     2690.03     2776.43     52.30 o 
  10   1   3     7141.84     6435.18    123.94 o 
  12   1   3     1404.34     1270.56     52.08 o 
  14   1   3       14.21      -18.75     25.10 o 
  16   1   3      301.49      459.19     49.07 o 
  18   1   3      297.49      346.50     50.77 o 
  20   1   3      172.05      156.40     50.12 o 
 -21   2   3       40.41      -13.88     48.06 o 
 -19   2   3        5.02       -4.27     42.72 o 
 -17   2   3       16.43       -3.20     27.19 o 
 -15   2   3       53.33       21.14     26.42 o 
 -13   2   3        9.10      -14.30     13.36 o 
 -11   2   3      267.18      273.92     19.48 o 
  -9   2   3      506.27      492.35     19.00 o 
  -7   2   3       37.42       42.67      7.86 o 
  -5   2   3     1626.18     1388.04     25.70 o 
  -3   2   3     2913.06     3015.22     87.14 o 
  -1   2   3       60.14      108.63      8.21 o 
   1   2   3     3974.77     3896.79     73.68 o 
   3   2   3     1616.66     1546.86     36.48 o 
   5   2   3     4886.50     4702.62    173.44 o 
   7   2   3        8.52        1.80     10.44 o 
   9   2   3        8.46       14.24      8.50 o 
  11   2   3      249.49      179.37     21.84 o 
  13   2   3        4.00      -10.40     17.60 o 
  15   2   3      100.82      101.10     24.72 o 
  17   2   3       59.60       63.01     53.40 o 
  19   2   3       43.50      -22.11     40.27 o 
 -20   3   3      715.68      787.05     57.38 o 
 -18   3   3      123.54      140.24     36.34 o 
 -16   3   3       94.48        0.57     21.96 o 
 -14   3   3      684.65      641.08     37.36 o 
 -12   3   3     1220.68     1068.73     35.06 o 
 -10   3   3     3331.07     3271.55     56.43 o 
  -8   3   3    14586.19    14640.78    193.65 o 
  -6   3   3    12040.23    11227.86    149.57 o 
  -4   3   3      122.57      286.87     13.71 o 
  -2   3   3     1350.20     1378.10     32.28 o 
   0   3   3      199.00      268.96     17.73 o 
   2   3   3      146.40      103.71     18.53 o 
   4   3   3    31976.87    32183.53    537.09 o 
   6   3   3    12326.57    12354.96    219.55 o 
   8   3   3       10.15        2.59     12.50 o 
  10   3   3     1257.75      980.71     38.23 o 
  12   3   3     1387.52     1530.00     51.21 o 
  14   3   3      112.86      122.60     25.44 o 
  16   3   3       31.11       15.92     29.68 o 
  18   3   3      168.26      195.96     45.14 o 
  20   3   3      579.92      774.33    101.46 o 
 -19   4   3      342.44      350.25     40.31 o 
 -17   4   3       17.29      -43.34     28.89 o 
 -15   4   3      180.39       81.50     33.45 o 
 -13   4   3      382.88      271.01     44.49 o 
 -11   4   3     1653.75     1689.78     57.04 o 
  -9   4   3     1663.64     1678.10     36.07 o 
  -7   4   3      206.30      183.86     12.75 o 
  -5   4   3     1288.01      961.91     22.62 o 
  -3   4   3      481.91      385.71     26.52 o 
  -1   4   3      425.80      439.31     16.71 o 
   1   4   3       31.69       55.48      8.44 o 
   3   4   3     1449.75     1289.82     29.09 o 
   5   4   3     7375.99     7488.25    141.27 o 
   7   4   3       28.66       -8.01     12.30 o 
   9   4   3      630.95      667.77     33.36 o 
  11   4   3      682.87      563.69     33.30 o 
  13   4   3        1.52       -4.07     19.12 o 
  15   4   3        3.50      -30.55     20.37 o 
  17   4   3       26.07      -14.81     26.24 o 
  19   4   3      176.80      165.27     46.17 o 
 -18   5   3      388.47      377.27     42.86 o 
 -16   5   3        7.45       -8.81     31.48 o 
 -14   5   3      108.75       32.59     29.95 o 
 -12   5   3      505.95      423.90     40.03 o 
 -10   5   3     7914.92     7963.22    131.59 o 
  -8   5   3     1733.82     1887.01     54.19 o 
  -6   5   3     1522.22     1544.66     32.67 o 
  -4   5   3     5253.40     5116.44     93.11 o 
  -2   5   3      850.28     1023.08     30.49 o 
   0   5   3     1601.26     1682.68     34.83 o 
   2   5   3     7147.66     7357.42    102.20 o 
   4   5   3     4987.62     5087.07     85.94 o 
   6   5   3      617.63      472.14     30.73 o 
   8   5   3      994.02      884.67     40.45 o 
  10   5   3     1392.89     1297.71     47.37 o 
  12   5   3     1069.77     1231.69     65.76 o 
  14   5   3        4.36      -31.36     20.90 o 
  16   5   3        2.40      -35.09     23.40 o 
  18   5   3      308.99      367.80     41.11 o 
 -17   6   3       97.35       73.00     31.17 o 
 -15   6   3      348.12      416.33     40.21 o 
 -13   6   3       96.30       56.08     31.01 o 
 -11   6   3      230.29      250.25     34.90 o 
  -9   6   3     1118.76     1177.27     41.22 o 
  -7   6   3      305.67      321.54     19.49 o 
  -5   6   3     2313.71     2106.47     45.22 o 
  -3   6   3        4.01       -6.97     12.00 o 
  -1   6   3        9.06      -14.77      9.84 o 
   1   6   3      440.63      477.61     17.90 o 
   3   6   3      474.72      386.94     19.51 o 
   5   6   3     4256.18     4162.01     92.20 o 
   7   6   3       89.54      104.58     19.68 o 
   9   6   3       11.21       14.36     18.31 o 
  11   6   3     1811.02     1719.58     58.00 o 
  13   6   3      400.61      465.98     37.92 o 
  15   6   3        7.13      -37.14     24.76 o 
  17   6   3       39.30       55.32     30.78 o 
 -18   7   3       26.30       13.81     32.08 o 
 -16   7   3       33.15       28.93     28.74 o 
 -14   7   3      799.10      851.07     75.81 o 
 -12   7   3      122.09      164.41     32.21 o 
 -10   7   3        7.41      -29.82     19.88 o 
  -8   7   3      837.51      752.76     30.49 o 
  -6   7   3     1238.56     1447.79     39.46 o 
  -4   7   3      433.24      446.03     24.00 o 
  -2   7   3     2085.88     2076.74     48.39 o 
   0   7   3       85.62       32.94     21.43 o 
   2   7   3       59.36       43.09     11.18 o 
   4   7   3      195.72      165.54     20.81 o 
   6   7   3      399.74      445.99     24.58 o 
   8   7   3      464.60      472.31     26.92 o 
  10   7   3      113.79       96.77     24.87 o 
  12   7   3      768.71      862.52     58.30 o 
  14   7   3      573.36      606.98     45.43 o 
  16   7   3        1.47      -39.39     27.20 o 
 -15   8   3      227.81      279.64     37.28 o 
 -13   8   3     1273.97     1246.93     56.51 o 
 -11   8   3      217.30      229.81     34.78 o 
  -9   8   3       21.27      -27.26     21.00 o 
  -7   8   3       11.52      -15.92     17.64 o 
  -5   8   3     2256.53     2169.99     61.73 o 
  -3   8   3     2530.18     2675.73     59.76 o 
  -1   8   3      264.87      260.37     23.12 o 
   1   8   3       38.93       13.10     16.72 o 
   3   8   3       87.45      101.11     16.68 o 
   5   8   3        7.78      -21.09     16.11 o 
   7   8   3     1516.82     1468.70     43.37 o 
   9   8   3     2411.10     2493.82     61.56 o 
  11   8   3      173.43      180.68     25.16 o 
  13   8   3       23.29       -2.46     23.44 o 
  15   8   3       33.00      -36.06     24.04 o 
 -14   9   3      109.27      143.30     35.44 o 
 -12   9   3      142.16      149.86     66.88 o 
 -10   9   3       39.31       29.06     36.30 o 
  -8   9   3       11.00      -45.27     30.18 o 
  -6   9   3      149.15      222.47     37.94 o 
  -4   9   3     1062.65     1008.04     43.60 o 
  -2   9   3      865.88      979.65     36.46 o 
   0   9   3       80.17       33.15     18.19 o 
   2   9   3       86.91       12.45     24.00 o 
   4   9   3        2.34      -41.97     27.98 o 
   6   9   3      311.37      346.43     33.76 o 
   8   9   3      770.35      785.43     38.69 o 
  10   9   3      229.56      241.92     28.39 o 
  12   9   3        4.62      -31.91     21.27 o 
  14   9   3       30.56       17.34     25.15 o 
 -13  10   3      205.93      213.15     35.83 o 
 -11  10   3      101.95       88.78     45.42 o 
  -9  10   3      591.26      646.25    135.64 o 
  -7  10   3      315.29      286.81     48.17 o 
  -5  10   3      286.79      309.72     89.18 o 
  -3  10   3      504.05      575.45     38.96 o 
  -1  10   3        3.95      -26.12     17.42 o 
   1  10   3      162.62       90.09     27.12 o 
   3  10   3      757.45      836.02     44.39 o 
   5  10   3     2170.42     2155.86     70.51 o 
   7  10   3      515.37      515.20     40.87 o 
   9  10   3        6.08      -43.45     31.60 o 
  11  10   3      209.94      209.10     30.55 o 
  13  10   3      133.78       75.18     34.20 o 
 -10  11   3       76.15       31.76     42.73 o 
  -8  11   3       26.29       34.40     35.87 o 
  -6  11   3      117.58      134.00     43.38 o 
  -4  11   3       67.29       -1.96     35.25 o 
  -2  11   3        2.03      -33.98     22.66 o 
   0  11   3       67.70      -33.57     22.38 o 
   2  11   3        0.26      -25.01     24.16 o 
   4  11   3      164.83      172.44     30.92 o 
   6  11   3      103.82      129.24     32.52 o 
   8  11   3       10.81      -48.12     42.81 o 
  10  11   3        1.99      -42.69     30.10 o 
  -7  12   3      246.81      272.46     48.33 o 
  -5  12   3      254.49      274.44    115.88 o 
  -3  12   3        2.91      -39.52     38.45 o 
  -1  12   3       37.32       -9.49     28.89 o 
   1  12   3      217.90      240.95     35.00 o 
   3  12   3      444.82      377.04     39.70 o 
   5  12   3      118.26      139.12     33.64 o 
   7  12   3      356.81      430.67     42.55 o 
  -2  13   3        4.11       -5.34     44.86 o 
   0  13   3       46.36       44.06     33.13 o 
   2  13   3        6.95       -1.90     34.21 o 
 -20   0   4      220.87      180.50     55.54 o 
 -16   0   4      324.63      270.21     48.06 o 
 -14   0   4     1413.87     1364.96     82.24 o 
 -12   0   4     1421.42     1476.24     64.08 o 
 -10   0   4     4448.39     4417.94    112.15 o 
  -8   0   4     2697.69     2188.04     49.53 o 
  -6   0   4     2229.43     2413.66    106.71 o 
  -4   0   4    35373.93    36875.01    682.42 o 
  -2   0   4    61951.85    61087.73   1696.05 o 
   0   0   4    13005.39    13260.59    270.71 o 
   2   0   4     1714.51     1591.17     95.59 o 
   4   0   4    13449.76    14095.20    383.43 o 
   6   0   4     4583.17     5402.99    184.77 o 
   8   0   4     6132.25     5091.69    209.34 o 
  10   0   4     2032.21     2101.75     65.69 o 
  12   0   4     3660.27     3576.49     99.55 o 
  14   0   4      292.73      247.79     54.47 o 
  16   0   4       28.23       36.31     52.33 o 
  18   0   4      520.59      424.01     77.97 o 
  20   0   4      105.12      226.42     76.90 o 
 -21   1   4        0.02      -64.08     43.79 o 
 -19   1   4        0.15      -30.97     41.65 o 
 -17   1   4       13.47       12.49     26.05 o 
 -15   1   4      170.31      122.15     24.32 o 
 -13   1   4      311.21      322.99     22.60 o 
 -11   1   4      287.90      287.91     16.68 o 
  -9   1   4      587.78      576.44     22.85 o 
  -7   1   4        9.87       -8.88      5.92 o 
  -5   1   4     2993.33     2662.86     40.79 o 
  -3   1   4    14054.02    13166.60    367.49 o 
  -1   1   4     1416.28     1333.65     29.32 o 
   1   1   4    11815.33    11101.52    204.11 o 
   3   1   4     2546.50     2521.36     58.27 o 
   5   1   4      297.73      199.22     14.99 o 
   7   1   4        1.79       -1.90      7.64 o 
   9   1   4     1324.40     1128.55     30.53 o 
  11   1   4      100.17      176.76     17.90 o 
  13   1   4        1.25      -20.25     20.15 o 
  15   1   4      250.16      231.13     49.13 o 
  17   1   4       25.81       -0.53     35.50 o 
  19   1   4       76.16      -11.17     46.46 o 
  21   1   4       46.14       62.25     50.22 o 
 -20   2   4      197.90      212.54     59.81 o 
 -18   2   4      282.91      309.86     40.76 o 
 -16   2   4      217.56      189.63     28.44 o 
 -14   2   4     2104.99     2048.26     60.23 o 
 -12   2   4     1077.03     1066.95     30.22 o 
 -10   2   4      664.87      682.63     22.74 o 
  -8   2   4     6548.12     6197.43     89.29 o 
  -6   2   4    12390.42    11621.02    137.91 o 
  -4   2   4     6500.78     6882.85    111.61 o 
  -2   2   4      607.47      849.58     23.84 o 
   0   2   4      926.43     1079.84     22.68 o 
   2   2   4     2463.21     2221.92     39.84 o 
   4   2   4    10176.26    10866.52    200.32 o 
   6   2   4    25663.92    27055.15    456.85 o 
   8   2   4     6515.86     5689.23    205.58 o 
  10   2   4      587.25      672.17     31.67 o 
  12   2   4      598.92      539.11     32.81 o 
  14   2   4     1480.12     1496.49     54.62 o 
  16   2   4      549.47      843.75     85.44 o 
  18   2   4       77.22       61.95     59.81 o 
  20   2   4      106.66       95.73     49.02 o 
 -19   3   4      127.47      186.91     56.61 o 
 -17   3   4        0.69      -27.06     22.32 o 
 -15   3   4       54.08       35.52     22.54 o 
 -13   3   4      258.73      264.57     27.95 o 
 -11   3   4     1054.34     1070.49     33.57 o 
  -9   3   4     2752.76     2585.93     47.01 o 
  -7   3   4      390.84      273.49     19.98 o 
  -5   3   4       44.75       35.66     10.96 o 
  -3   3   4       11.75       11.15      6.01 o 
  -1   3   4        9.49        3.87      6.39 o 
   1   3   4       77.38      153.62     10.48 o 
   3   3   4     4504.31     4503.42     73.94 o 
   5   3   4     2271.65     2655.77     69.84 o 
   7   3   4      627.03      666.31     40.06 o 
   9   3   4      287.65      331.29     30.76 o 
  11   3   4      157.11      211.76     24.33 o 
  13   3   4      784.28      797.53     40.80 o 
  15   3   4       84.23        5.21     24.89 o 
  17   3   4        2.57      -36.85     24.56 o 
  19   3   4      164.60      193.32     72.63 o 
 -20   4   4      751.97      807.44     82.24 o 
 -18   4   4      321.10      289.45     44.86 o 
 -16   4   4      328.38      224.62     31.38 o 
 -14   4   4      260.63      245.93     30.24 o 
 -12   4   4     2296.94     2435.60     80.95 o 
 -10   4   4    17328.06    16937.29    252.77 o 
  -8   4   4     8208.45     8000.56    118.54 o 
  -6   4   4      460.36      623.29     19.16 o 
  -4   4   4      847.94      877.06     33.45 o 
  -2   4   4       44.07       54.02      9.05 o 
   0   4   4     5512.42     5261.04     85.93 o 
   2   4   4    21418.36    22030.74    320.21 o 
   4   4   4     2428.68     2735.27     63.40 o 
   6   4   4     2434.25     2226.17     56.98 o 
   8   4   4     2307.83     2125.09     58.67 o 
  10   4   4      912.31      955.67     40.02 o 
  12   4   4      741.26      634.36     45.80 o 
  14   4   4       22.58        1.33     22.07 o 
  16   4   4       27.31      -13.53     34.32 o 
  18   4   4      839.95      858.67     51.80 o 
  20   4   4      517.32      679.27     98.26 o 
 -19   5   4      335.49      399.63     43.26 o 
 -17   5   4       16.49      -38.90     29.95 o 
 -15   5   4       31.44        7.27     30.28 o 
 -13   5   4     1179.19     1234.50     50.15 o 
 -11   5   4     1487.09     1510.37     51.97 o 
  -9   5   4     1460.22     1384.10     39.54 o 
  -7   5   4      604.93      565.23     20.48 o 
  -5   5   4      238.99      348.05     18.63 o 
  -3   5   4       10.73        1.94     10.88 o 
  -1   5   4       93.22       62.77     11.07 o 
   1   5   4     2041.62     2103.94     37.15 o 
   3   5   4     3522.18     3520.05     80.22 o 
   5   5   4       94.27       91.82     17.23 o 
   7   5   4     1852.29     1956.04     56.49 o 
   9   5   4     1818.96     1549.15     51.80 o 
  11   5   4        3.97      -18.64     17.34 o 
  13   5   4       36.58       31.75     23.44 o 
  15   5   4        7.84      -36.53     24.35 o 
  17   5   4       77.65       60.74     30.88 o 
  19   5   4       55.12       26.63     31.45 o 
 -18   6   4       68.35       79.22     33.22 o 
 -16   6   4      133.23      202.46     41.79 o 
 -14   6   4      150.81      143.90     36.43 o 
 -12   6   4      225.20      230.17     35.93 o 
 -10   6   4     1227.34     1203.01     46.88 o 
  -8   6   4      910.63     1113.80     35.27 o 
  -6   6   4      449.03      423.75     22.08 o 
  -4   6   4     3001.52     3037.29     60.46 o 
  -2   6   4      855.94     1021.10     35.84 o 
   0   6   4       51.74       26.07     11.87 o 
   2   6   4     1341.14     1244.84     34.78 o 
   4   6   4     1570.80     1697.63     50.38 o 
   6   6   4     3618.67     3291.81     79.82 o 
   8   6   4       67.51       31.41     19.15 o 
  10   6   4      297.48      388.94     32.62 o 
  12   6   4      820.69      775.92     83.20 o 
  14   6   4      106.17       71.60     28.75 o 
  16   6   4       60.63       76.87     30.38 o 
  18   6   4       38.48       28.95     32.78 o 
 -17   7   4      204.32      214.98     37.25 o 
 -15   7   4      702.62      657.78     45.15 o 
 -13   7   4       58.88       59.54     28.27 o 
 -11   7   4       22.36      -27.82     35.78 o 
  -9   7   4     2053.83     2132.52     94.52 o 
  -7   7   4      469.62      397.31     63.01 o 
  -5   7   4      346.38      322.49     25.26 o 
  -3   7   4     4179.82     4338.53     81.05 o 
  -1   7   4      320.86      328.17     21.64 o 
   1   7   4      192.29      244.81     15.79 o 
   3   7   4      843.03      977.03     34.07 o 
   5   7   4     1541.92     1636.35     47.64 o 
   7   7   4      903.53      963.04     42.33 o 
   9   7   4      185.65      187.39     26.92 o 
  11   7   4      451.58      522.73     40.24 o 
  13   7   4      422.87      358.79     48.10 o 
  15   7   4       13.97        8.62     29.94 o 
  17   7   4        8.44      -41.70     27.80 o 
 -16   8   4      225.37      270.02     38.22 o 
 -14   8   4       42.76       72.03     29.94 o 
 -12   8   4      114.21      130.85     30.76 o 
 -10   8   4      125.02       72.08     25.88 o 
  -8   8   4       43.20       24.63     29.48 o 
  -6   8   4      330.13      396.34     41.79 o 
  -4   8   4      846.16      808.30     33.07 o 
  -2   8   4      691.35      574.02     28.93 o 
   0   8   4     1001.73     1117.93     36.33 o 
   2   8   4        1.97      -24.62     16.41 o 
   4   8   4       24.57        5.05     17.35 o 
   6   8   4     1895.84     1917.18     64.90 o 
   8   8   4      115.14      149.09     22.28 o 
  10   8   4       39.60       35.70     26.03 o 
  12   8   4      222.71      243.26     28.68 o 
  14   8   4       62.42       45.08     28.37 o 
  16   8   4       31.20      -23.89     25.08 o 
 -15   9   4      101.52      135.89     35.84 o 
 -13   9   4      380.73      361.82     40.83 o 
 -11   9   4     1011.02     1079.68     51.74 o 
  -9   9   4       72.13       51.29     79.57 o 
  -7   9   4       42.55      -20.25     36.85 o 
  -5   9   4     1903.51     2045.41     80.22 o 
  -3   9   4      889.20      770.71     34.59 o 
  -1   9   4       57.41       22.33     18.35 o 
   1   9   4      463.32      585.50     37.90 o 
   3   9   4        3.11      -29.92     23.02 o 
   5   9   4     1278.30     1205.17     83.23 o 
   7   9   4     1913.48     2006.17     54.16 o 
   9   9   4        3.85      -29.90     19.93 o 
  11   9   4      255.57      288.76     41.58 o 
  13   9   4      157.69      117.37     28.77 o 
  15   9   4        2.41      -37.88     25.25 o 
 -12  10   4       74.97       18.56     82.24 o 
 -10  10   4        4.22      -47.04     36.33 o 
  -8  10   4       19.02      -22.03     33.88 o 
  -6  10   4      212.04       97.03     47.53 o 
  -4  10   4      432.95      428.58     90.78 o 
  -2  10   4        4.17      -26.31     17.54 o 
   0  10   4      175.33      177.04     31.91 o 
   2  10   4      264.89      312.67     34.09 o 
   4  10   4      462.07      505.58     42.38 o 
   6  10   4       94.22       78.81     28.31 o 
   8  10   4       61.98       24.94     29.28 o 
  10  10   4        1.73      -33.94     22.62 o 
  12  10   4       78.74       57.78     28.13 o 
 -11  11   4      308.50      274.51     66.22 o 
  -9  11   4      580.82      644.99     78.50 o 
  -7  11   4      486.45      526.18     55.07 o 
  -5  11   4      311.20      230.80     45.90 o 
  -3  11   4       67.59       78.15     52.87 o 
  -1  11   4      176.14      189.65     35.50 o 
   1  11   4      169.40      210.21     32.43 o 
   3  11   4     1325.47     1413.59     60.53 o 
   5  11   4      954.32      913.27     60.44 o 
   7  11   4      338.35      372.78     66.70 o 
   9  11   4       25.85      -18.31     31.01 o 
  11  11   4        2.16      -26.20     32.15 o 
  -8  12   4      188.99      175.13     48.93 o 
  -6  12   4        2.96      -39.77     31.69 o 
  -4  12   4      107.09       86.53     38.84 o 
  -2  12   4       51.81       29.91     53.40 o 
   0  12   4       68.33       45.93     33.23 o 
   2  12   4       10.12      -17.05     26.18 o 
   4  12   4       13.64      -42.53     28.35 o 
   6  12   4        5.83      -13.04     29.78 o 
   8  12   4        0.80      -17.87     27.57 o 
  -1  13   4      348.93      323.62     71.56 o 
   1  13   4      211.91      251.55     44.55 o 
 -20   1   5      182.90      280.90     60.88 o 
 -18   1   5     1161.30      973.92     56.23 o 
 -16   1   5     1630.49     1494.16     49.96 o 
 -14   1   5     2209.99     2369.11     48.69 o 
 -12   1   5     1862.83     1670.43     41.00 o 
 -10   1   5     2711.28     3060.81     52.35 o 
  -8   1   5     2451.22     2336.30     40.94 o 
  -6   1   5    13860.11    13716.57    214.11 o 
  -4   1   5    10554.02    10435.99    180.67 o 
  -2   1   5       44.60       84.08      8.32 o 
   0   1   5      372.04      373.22     12.97 o 
   2   1   5    15218.61    15579.44    259.70 o 
   4   1   5       15.97       38.18      9.25 o 
   6   1   5    11090.39    10915.36    300.15 o 
   8   1   5     7238.64     7868.84    142.28 o 
  10   1   5      334.16      314.56     21.07 o 
  12   1   5     2892.33     2768.80     85.39 o 
  14   1   5      970.12     1000.36    121.76 o 
  16   1   5      517.32      368.14     56.07 o 
  18   1   5      122.76      105.60     83.84 o 
  20   1   5       11.07      -33.94     43.18 o 
 -19   2   5       20.96      -18.16     29.45 o 
 -17   2   5       68.26        1.64     27.50 o 
 -15   2   5       26.99       71.77     22.34 o 
 -13   2   5       49.41       19.40     15.49 o 
 -11   2   5     1158.49     1178.80     35.41 o 
  -9   2   5       68.14       57.03      9.65 o 
  -7   2   5        8.79       -4.97      6.69 o 
  -5   2   5     4369.62     4424.28     76.95 o 
  -3   2   5       97.30       63.08      9.55 o 
  -1   2   5     5411.03     5292.96     95.35 o 
   1   2   5     7058.25     7188.68    124.71 o 
   3   2   5     3620.43     3589.12     60.83 o 
   5   2   5     1347.98     1333.51     38.69 o 
   7   2   5     1989.33     1849.59     48.63 o 
   9   2   5       64.35       72.60     15.87 o 
  11   2   5       58.11       65.38     19.40 o 
  13   2   5      313.78      336.65     31.24 o 
  15   2   5       21.54       -0.60     69.96 o 
  17   2   5        2.71      -12.82     54.47 o 
  19   2   5        2.93      -26.90     40.70 o 
 -20   3   5      175.88      204.00     59.81 o 
 -18   3   5       71.05       66.73     31.69 o 
 -16   3   5      396.80      353.38     33.51 o 
 -14   3   5     1143.41     1356.27     52.65 o 
 -12   3   5     1375.46     1118.77     36.56 o 
 -10   3   5    15698.77    15525.19    233.10 o 
  -8   3   5    17306.43    16792.87    215.56 o 
  -6   3   5     3296.51     3409.10     52.77 o 
  -4   3   5     1351.10     1801.12     35.97 o 
  -2   3   5     9903.91    10165.02    153.24 o 
   0   3   5     1570.03     1467.61     31.48 o 
   2   3   5     6239.14     6904.30    108.24 o 
   4   3   5    15710.83    16434.12    242.91 o 
   6   3   5    12156.93    12555.93    225.48 o 
   8   3   5      508.39      509.77     28.31 o 
  10   3   5       74.27       41.70     17.99 o 
  12   3   5     1875.75     1819.94     58.90 o 
  14   3   5      696.00      919.14     46.07 o 
  16   3   5      151.95      105.78     41.55 o 
  18   3   5      692.37      779.67     96.12 o 
  20   3   5      251.49      209.75     52.09 o 
 -19   4   5       20.04      -48.06     43.79 o 
 -17   4   5      211.51      185.42     31.54 o 
 -15   4   5      422.17      574.38     38.08 o 
 -13   4   5      760.76      855.26     42.45 o 
 -11   4   5      748.41      801.37     32.56 o 
  -9   4   5     5027.60     4656.51     84.90 o 
  -7   4   5      485.49      481.90     28.39 o 
  -5   4   5     1849.20     1913.29     54.57 o 
  -3   4   5     2348.18     2204.23     43.85 o 
  -1   4   5     3447.18     3560.39     62.85 o 
   1   4   5      966.21      966.20     26.51 o 
   3   4   5      170.30      202.49     13.55 o 
   5   4   5      898.29      837.82     32.85 o 
   7   4   5     4535.28     4094.97     91.41 o 
   9   4   5        1.61       24.20     17.26 o 
  11   4   5      602.78      546.74     34.65 o 
  13   4   5      107.24      121.21     35.37 o 
  15   4   5      119.70       94.19     28.66 o 
  17   4   5      472.53      487.42     56.30 o 
  19   4   5      200.12      224.29     74.76 o 
 -18   5   5      262.17      321.29     48.74 o 
 -16   5   5       59.40       53.04     26.63 o 
 -14   5   5      183.38      219.01     29.29 o 
 -12   5   5     7614.47     7497.33    293.71 o 
 -10   5   5     3662.60     3880.96     89.49 o 
  -8   5   5      438.31      403.54     24.29 o 
  -6   5   5     1763.38     1826.89     41.82 o 
  -4   5   5       23.03       44.35     11.38 o 
  -2   5   5      286.82      180.06     14.90 o 
   0   5   5    16060.12    16720.51    249.15 o 
   2   5   5     2506.17     3169.11     64.75 o 
   4   5   5      171.45       91.69     16.13 o 
   6   5   5     2003.11     1935.36     55.66 o 
   8   5   5     5317.03     5784.58    125.38 o 
  10   5   5     1584.05     1536.58     62.26 o 
  12   5   5       50.32       19.28     21.50 o 
  14   5   5       10.86       -4.02     23.99 o 
  16   5   5      668.94      645.30     45.94 o 
  18   5   5      345.75      339.43     41.46 o 
 -17   6   5      435.52      472.94     51.32 o 
 -15   6   5       29.92       59.24     33.76 o 
 -13   6   5       53.16      -10.04     24.29 o 
 -11   6   5     2262.31     2114.28     64.23 o 
  -9   6   5     1914.33     1837.76     57.22 o 
  -7   6   5      507.31      570.33     32.92 o 
  -5   6   5     1197.91     1179.88     38.91 o 
  -3   6   5      964.44      889.92     29.39 o 
  -1   6   5      390.46      363.36     21.11 o 
   1   6   5     1359.88     1340.14     33.01 o 
   3   6   5     1754.50     1589.61     39.07 o 
   5   6   5     1199.59     1291.23     46.04 o 
   7   6   5     1773.50     1661.13     54.33 o 
   9   6   5      159.66      173.83     26.58 o 
  11   6   5      280.43      252.67     30.21 o 
  13   6   5      732.88      770.24     46.86 o 
  15   6   5      184.92      183.53     35.17 o 
  17   6   5        4.62      -42.90     28.60 o 
 -16   7   5      509.26      593.12     46.35 o 
 -14   7   5      414.69      464.34     49.53 o 
 -12   7   5      115.05      168.77     35.66 o 
 -10   7   5      226.63      290.39     36.89 o 
  -8   7   5     1383.74     1373.50     99.33 o 
  -6   7   5      575.75      481.13     32.61 o 
  -4   7   5      882.15      863.84     36.22 o 
  -2   7   5     1223.79     1454.62     47.32 o 
   0   7   5      327.51      309.98     21.46 o 
   2   7   5      549.94      418.25     18.44 o 
   4   7   5     3713.35     3839.13     77.70 o 
   6   7   5      184.56      199.46     32.66 o 
   8   7   5       84.23      128.89     24.34 o 
  10   7   5      469.69      439.06     49.11 o 
  12   7   5      584.35      632.03     57.09 o 
  14   7   5      398.17      492.96     43.53 o 
  16   7   5        2.17      -42.25     28.17 o 
 -15   8   5      221.10      254.06     37.66 o 
 -13   8   5      817.35      857.47     79.34 o 
 -11   8   5      285.66      266.38     33.92 o 
  -9   8   5      134.47       21.36     49.13 o 
  -7   8   5     1299.26     1261.36     96.12 o 
  -5   8   5     1613.81     1609.17     54.31 o 
  -3   8   5     1291.30     1280.57     40.02 o 
  -1   8   5     1459.65     1477.96     42.75 o 
   1   8   5      318.94      294.05     22.46 o 
   3   8   5      123.86      112.30     23.42 o 
   5   8   5      591.87      583.21     29.11 o 
   7   8   5     1886.05     1903.66     51.40 o 
   9   8   5     1124.59     1126.20     51.08 o 
  11   8   5      241.94      206.73     32.95 o 
  13   8   5      204.50      247.86     35.31 o 
  15   8   5       83.80       53.99     32.00 o 
 -14   9   5      221.01      271.66     39.76 o 
 -12   9   5       81.62       98.71     43.62 o 
 -10   9   5       29.31        6.11     59.28 o 
  -8   9   5      249.28      278.18     44.82 o 
  -6   9   5      171.74      219.31     68.89 o 
  -4   9   5       40.20       26.09     23.63 o 
  -2   9   5      291.34      271.05     24.71 o 
   0   9   5      645.93      707.26     58.49 o 
   2   9   5        4.11      -28.35     18.90 o 
   4   9   5      334.69      366.75     33.69 o 
   6   9   5      667.63      662.92     54.71 o 
   8   9   5      191.70      167.13     26.32 o 
  10   9   5        8.05      -28.17     22.80 o 
  12   9   5        3.11        5.87     24.46 o 
  14   9   5       96.63       58.21     28.77 o 
 -13  10   5      169.75      161.99     50.64 o 
 -11  10   5      245.26      158.49     97.19 o 
  -9  10   5     1055.13     1153.00     78.50 o 
  -7  10   5     1162.13     1194.32    107.34 o 
  -5  10   5      189.45      136.89     47.53 o 
  -3  10   5      112.06      128.46     28.44 o 
  -1  10   5      118.51      186.32     38.63 o 
   1  10   5      104.94      102.51     27.45 o 
   3  10   5     2547.49     2438.15     96.96 o 
   5  10   5     2345.94     2417.54    113.92 o 
   7  10   5       21.00      -36.47     27.92 o 
   9  10   5       21.70      -28.46     28.44 o 
  11  10   5      150.49       88.52     34.66 o 
  13  10   5      235.74      181.99     31.60 o 
 -10  11   5      115.71      144.72     45.31 o 
  -8  11   5       22.41       30.07     36.23 o 
  -6  11   5       36.17       -3.51     36.64 o 
  -4  11   5       14.23      -17.70     33.55 o 
  -2  11   5      164.03      120.69     51.27 o 
   0  11   5        8.68      -23.38     24.03 o 
   2  11   5      523.19      598.20     44.80 o 
   4  11   5      315.15      377.05     39.40 o 
   6  11   5       26.41       -2.47     28.54 o 
   8  11   5       28.39       22.43     32.41 o 
  10  11   5        6.49      -44.42     29.61 o 
  -7  12   5       66.71       46.66     61.95 o 
  -5  12   5        5.72      -24.86     37.40 o 
  -3  12   5       47.23       -8.54     48.06 o 
  -1  12   5      559.10      589.56     77.97 o 
   1  12   5      483.80      565.31     44.70 o 
   3  12   5      103.67      123.53     33.95 o 
   5  12   5      354.09      398.85     61.82 o 
   7  12   5      555.23      485.27     46.73 o 
 -18   0   6     1279.20     1341.46     86.51 o 
 -16   0   6     1312.42     1592.03     64.30 o 
 -14   0   6     1532.13     1342.39     54.88 o 
 -12   0   6     2046.79     2172.40     89.72 o 
 -10   0   6     1569.29     1671.69     44.66 o 
  -8   0   6    30942.16    31514.88    512.83 o 
  -6   0   6    14633.48    13576.49    481.72 o 
  -4   0   6     5772.09     6640.15    144.85 o 
  -2   0   6    26355.33    25821.78    522.57 o 
   0   0   6    10120.31     9867.12    207.69 o 
   2   0   6    15246.57    14961.63    656.31 o 
   4   0   6     1629.19     1722.50     50.33 o 
   6   0   6     7670.35     7570.43    170.07 o 
   8   0   6     8680.45     9300.73    209.34 o 
  10   0   6    10334.98     9971.77    225.48 o 
  12   0   6     6650.03     7232.78    271.28 o 
  14   0   6     2033.49     1725.96    115.35 o 
  16   0   6      422.63      611.99     86.51 o 
  18   0   6       47.97      -83.31     55.54 o 
  20   0   6        5.92      -21.36     63.01 o 
 -19   1   6        0.91      -21.36     42.72 o 
 -17   1   6        7.20       21.08     28.58 o 
 -15   1   6       83.60       89.53     18.24 o 
 -13   1   6       52.89       71.92     16.70 o 
 -11   1   6       11.07       10.44      9.98 o 
  -9   1   6       84.64       77.20     12.63 o 
  -7   1   6      693.07      715.54     20.47 o 
  -5   1   6      154.69      135.61     22.16 o 
  -3   1   6        0.57       -4.41      6.91 o 
  -1   1   6     6357.18     6084.35     93.93 o 
   1   1   6     4595.42     4661.63     86.53 o 
   3   1   6    13228.48    13235.83    305.71 o 
   5   1   6       19.30       -4.83      8.16 o 
   7   1   6     4873.67     5661.72    111.01 o 
   9   1   6      219.88      240.29     37.26 o 
  11   1   6       12.56      -21.14     17.43 o 
  13   1   6     1088.68     1027.17     56.32 o 
  15   1   6       28.29      -39.74     35.47 o 
  17   1   6      232.28       97.53     49.66 o 
  19   1   6       83.17       89.66     48.81 o 
 -20   2   6        4.08      -28.84     42.72 o 
 -18   2   6      573.69      597.27     50.33 o 
 -16   2   6     1250.08     1398.58     62.47 o 
 -14   2   6     1696.12     1460.48     43.87 o 
 -12   2   6     4457.92     4529.53     73.61 o 
 -10   2   6     3341.92     3251.91     64.00 o 
  -8   2   6    13337.51    13525.13    200.85 o 
  -6   2   6     8949.76     8562.75    156.41 o 
  -4   2   6     9914.32    10388.01    188.61 o 
  -2   2   6    12521.38    12463.17    222.08 o 
   0   2   6     2353.92     2899.47     50.82 o 
   2   2   6    20947.58    20567.78    298.77 o 
   4   2   6    10870.78    10579.33    161.11 o 
   6   2   6     8322.81     9362.73    145.64 o 
   8   2   6     3488.23     3543.25    134.12 o 
  10   2   6     2365.47     2026.43     58.82 o 
  12   2   6     4384.31     4840.05    138.85 o 
  14   2   6     3787.13     3537.62    253.13 o 
  16   2   6      645.83      785.80     63.06 o 
  18   2   6       56.26      -43.98     47.53 o 
  20   2   6       43.47      -19.76     43.05 o 
 -19   3   6        1.24      -45.87     30.58 o 
 -17   3   6      186.99      255.98     38.32 o 
 -15   3   6        1.13        1.44     21.62 o 
 -13   3   6      241.85      249.78     23.45 o 
 -11   3   6      774.50      859.97     40.08 o 
  -9   3   6      400.57      457.16     20.40 o 
  -7   3   6     2382.81     2048.68     47.17 o 
  -5   3   6       47.65       63.14     13.45 o 
  -3   3   6     2695.07     2748.06     60.63 o 
  -1   3   6      159.40      160.11     11.32 o 
   1   3   6        1.40       55.24      8.96 o 
   3   3   6     2668.92     2850.00     53.23 o 
   5   3   6     4753.77     4675.92     88.02 o 
   7   3   6      110.33       52.58     15.35 o 
   9   3   6      861.75      781.78     36.09 o 
  11   3   6     1103.34     1207.08     47.86 o 
  13   3   6       14.67       15.17     22.52 o 
  15   3   6      302.04      334.34     37.35 o 
  17   3   6      430.90      441.10     81.17 o 
  19   3   6        5.57      -32.63     40.01 o 
 -18   4   6        6.42      -41.87     27.91 o 
 -16   4   6       51.32       -7.44     23.37 o 
 -14   4   6     1831.92     1831.87     60.12 o 
 -12   4   6     8707.08     8372.91    162.71 o 
 -10   4   6     7833.27     8011.17    132.90 o 
  -8   4   6     3905.05     3993.05     75.34 o 
  -6   4   6       13.71       -6.86     10.77 o 
  -4   4   6     2513.07     2257.47     45.51 o 
  -2   4   6    10114.78    10749.34    164.59 o 
   0   4   6     4759.68     5043.46    102.21 o 
   2   4   6    18493.04    17294.83    256.55 o 
   4   4   6     2853.13     2794.47     53.95 o 
   6   4   6     2015.20     2129.40     57.79 o 
   8   4   6     6777.39     6860.90    140.11 o 
  10   4   6     1789.47     1743.34     57.36 o 
  12   4   6      674.98      875.62     44.22 o 
  14   4   6      439.44      388.75     44.06 o 
  16   4   6     1268.68     1249.54     63.20 o 
  18   4   6     1249.02     1315.83    116.42 o 
 -19   5   6        9.99      -53.40     49.13 o 
 -17   5   6        0.77       -1.57     25.29 o 
 -15   5   6        1.31       17.23     24.17 o 
 -13   5   6     1636.90     1477.18     54.69 o 
 -11   5   6     1701.65     1759.71     84.43 o 
  -9   5   6      489.50      453.28     26.75 o 
  -7   5   6     1054.49     1045.80     39.84 o 
  -5   5   6       71.66       23.76     15.49 o 
  -3   5   6     2741.52     2632.34     53.27 o 
  -1   5   6     1998.31     2319.17     48.93 o 
   1   5   6     4100.65     4239.93     75.94 o 
   3   5   6      414.67      429.39     20.65 o 
   5   5   6       77.24       24.55     14.95 o 
   7   5   6     2342.32     2394.59     66.14 o 
   9   5   6     2084.18     2044.81     63.56 o 
  11   5   6      289.63      271.66     34.58 o 
  13   5   6      271.24      300.10     35.64 o 
  15   5   6      542.57      589.34     46.98 o 
  17   5   6      174.75      175.15     36.69 o 
 -18   6   6       14.80      -17.98     36.64 o 
 -16   6   6      356.68      338.07     56.07 o 
 -14   6   6     1947.73     1923.95     65.62 o 
 -12   6   6      341.84      414.90     35.21 o 
 -10   6   6      707.81      707.41     38.24 o 
  -8   6   6     3842.87     3846.79     91.20 o 
  -6   6   6     1098.67     1289.86     46.08 o 
  -4   6   6     2007.62     1915.24     45.69 o 
  -2   6   6     4833.49     4847.37     86.96 o 
   0   6   6     1037.02     1209.23     34.72 o 
   2   6   6     2380.22     2145.83     48.24 o 
   4   6   6      428.43      421.29     28.80 o 
   6   6   6     2228.58     2234.04     64.33 o 
   8   6   6     4380.52     4074.84     98.16 o 
  10   6   6      234.49      204.67     28.75 o 
  12   6   6     1088.38     1116.47     52.32 o 
  14   6   6      920.10      842.38     49.79 o 
  16   6   6       88.29       10.50     30.78 o 
  18   6   6       95.70       99.26     35.18 o 
 -17   7   6      286.72      280.24     47.46 o 
 -15   7   6      177.87      219.44     41.01 o 
 -13   7   6      173.74      105.69     36.43 o 
 -11   7   6       35.28       10.61     24.65 o 
  -9   7   6     1298.84     1277.41    135.64 o 
  -7   7   6     2267.48     2335.99     67.52 o 
  -5   7   6     1290.08     1252.46     55.05 o 
  -3   7   6     4554.65     4704.53     88.01 o 
  -1   7   6      286.12      277.75     20.86 o 
   1   7   6      192.38      172.71     22.33 o 
   3   7   6     1132.07     1101.79     43.29 o 
   5   7   6     1049.27     1054.30     45.12 o 
   7   7   6     1771.79     1838.48     60.74 o 
   9   7   6      286.79      246.53     31.15 o 
  11   7   6     1049.95     1013.29     51.12 o 
  13   7   6     1857.04     1831.97     69.44 o 
  15   7   6      105.00       52.91     32.39 o 
  17   7   6       11.65      -31.23     29.55 o 
 -16   8   6      252.54      256.69     42.13 o 
 -14   8   6      118.36      106.32     38.32 o 
 -12   8   6      129.46       44.86     57.67 o 
 -10   8   6      721.40      736.95     84.38 o 
  -8   8   6      423.88      351.39     65.15 o 
  -6   8   6      313.90      372.44     41.50 o 
  -4   8   6     1156.91     1153.93     60.01 o 
  -2   8   6     1092.02     1082.97     43.86 o 
   0   8   6      139.26       89.32     19.12 o 
   2   8   6     1067.39     1160.48     55.24 o 
   4   8   6      713.24      813.32     41.01 o 
   6   8   6       71.63       52.60     18.54 o 
   8   8   6      493.71      505.06     40.60 o 
  10   8   6      669.91      681.50     67.99 o 
  12   8   6      804.67      819.17     60.92 o 
  14   8   6      138.46       76.43     37.12 o 
  16   8   6       10.31        3.34     33.49 o 
 -13   9   6      198.51      166.67     45.29 o 
 -11   9   6      126.16      150.16     76.90 o 
  -9   9   6     1349.27     1244.82     70.86 o 
  -7   9   6     1242.42     1268.58    186.37 o 
  -5   9   6      113.18      100.90     41.67 o 
  -3   9   6     1461.74     1716.13     78.09 o 
  -1   9   6      930.98      843.86     35.88 o 
   1   9   6      677.44      601.43     38.00 o 
   3   9   6     1197.46     1385.03     77.48 o 
   5   9   6       88.70       69.47     27.36 o 
   7   9   6      673.36      559.86     42.97 o 
   9   9   6     1085.42     1067.63     43.41 o 
  11   9   6      558.06      656.70     39.18 o 
  13   9   6      424.71      392.64     36.83 o 
 -12  10   6      114.24       84.17     89.18 o 
 -10  10   6       65.83       26.70     41.03 o 
  -8  10   6      117.03      154.87     43.03 o 
  -6  10   6      379.23      479.59    121.22 o 
  -4  10   6        0.42      -21.36     38.45 o 
  -2  10   6       83.74       12.18     23.70 o 
   0  10   6      298.18      345.68     34.30 o 
   2  10   6      836.86      809.59     75.78 o 
   4  10   6      273.66      273.41     37.25 o 
   6  10   6       71.51       67.28     30.96 o 
   8  10   6       47.75      -19.32     29.18 o 
  10  10   6        0.36      -30.77     29.75 o 
  12  10   6       48.09       64.64     34.06 o 
  -9  11   6      504.67      515.15     98.26 o 
  -7  11   6      382.19      331.65     51.40 o 
  -5  11   6      311.93      360.10    136.71 o 
  -3  11   6      169.73      157.00     54.47 o 
  -1  11   6       23.77       -2.82     35.25 o 
   1  11   6     1008.97     1104.23     59.44 o 
   3  11   6     1325.44     1328.66     58.68 o 
   5  11   6      261.39      227.61     34.48 o 
   7  11   6      565.88      642.22     48.22 o 
   9  11   6        8.31      -36.08     31.24 o 
  -6  12   6        6.09      -44.42     76.90 o 
  -4  12   6       14.89      -13.88     45.93 o 
  -2  12   6       51.71       43.79     54.47 o 
   0  12   6       76.97      106.37     57.14 o 
   2  12   6        2.98      -25.40     36.23 o 
   4  12   6       96.50       51.36     29.86 o 
   6  12   6       19.32       34.22     32.05 o 
 -20   1   7      176.68      103.60     51.27 o 
 -18   1   7      872.65     1069.29     72.09 o 
 -16   1   7       66.23       13.39     21.51 o 
 -14   1   7      337.20      503.39     27.81 o 
 -12   1   7       70.29       58.95     15.19 o 
 -10   1   7      988.46     1031.86     41.32 o 
  -8   1   7    11935.62    12532.48    290.73 o 
  -6   1   7     9779.75    10132.09    221.58 o 
  -4   1   7    24267.04    24424.38    562.23 o 
  -2   1   7    19206.55    20273.29    293.70 o 
   0   1   7    11078.08    10543.09    158.20 o 
   2   1   7     3119.81     3306.85     58.33 o 
   4   1   7     3183.45     2774.41     52.25 o 
   6   1   7      375.31      400.69     19.51 o 
   8   1   7    12618.42    12454.69    263.84 o 
  10   1   7    10347.52    11299.54    225.48 o 
  12   1   7     8270.64     8265.82    167.11 o 
  14   1   7     6336.96     6517.75    185.03 o 
  16   1   7      257.82      265.06     49.46 o 
  18   1   7      100.60       19.38     45.77 o 
  20   1   7      225.35      343.59     63.32 o 
 -19   2   7      128.90       89.82     36.23 o 
 -17   2   7       31.16       -9.86     29.19 o 
 -15   2   7       40.31       50.32     24.95 o 
 -13   2   7      226.92      323.00     28.13 o 
 -11   2   7       63.99      134.54     14.72 o 
  -9   2   7      146.80      176.95     14.15 o 
  -7   2   7      662.48      702.97     29.85 o 
  -5   2   7      589.80      728.56     33.95 o 
  -3   2   7     1899.02     1478.19     39.34 o 
  -1   2   7       35.65       28.58      9.05 o 
   1   2   7     1026.50      925.38     24.25 o 
   3   2   7     2786.11     2740.95     51.83 o 
   5   2   7      476.23      471.17     20.55 o 
   7   2   7       78.15      165.75     23.18 o 
   9   2   7      682.17      642.23     33.29 o 
  11   2   7      146.62      181.66     37.38 o 
  13   2   7      516.39      653.62     47.98 o 
  15   2   7       25.09       16.55     37.01 o 
  17   2   7        9.93      -59.75     39.83 o 
  19   2   7      147.40      153.27     52.48 o 
 -18   3   7       21.65      -18.98     30.10 o 
 -16   3   7       99.51       94.99     32.69 o 
 -14   3   7      689.20      823.96    122.82 o 
 -12   3   7     1710.62     1773.78     48.13 o 
 -10   3   7     3754.13     3507.29     70.42 o 
  -8   3   7     1211.80     1068.67     32.91 o 
  -6   3   7     2874.63     3188.92     72.96 o 
  -4   3   7    16146.80    17324.40    297.60 o 
  -2   3   7     3258.64     3349.27     59.65 o 
   0   3   7    10072.52     9390.66    144.83 o 
   2   3   7     8330.64     8563.19    134.19 o 
   4   3   7     7677.77     8094.25    128.87 o 
   6   3   7     3475.54     3230.15     61.30 o 
   8   3   7     1327.35     1102.74     42.85 o 
  10   3   7     3005.13     3222.03     82.59 o 
  12   3   7     5295.14     5109.38    118.17 o 
  14   3   7     3476.10     3558.85     96.15 o 
  16   3   7     1804.14     1788.97    124.96 o 
  18   3   7     1162.64     1091.18    119.62 o 
 -19   4   7       20.64      -16.91     30.72 o 
 -17   4   7        3.11      -44.01     29.34 o 
 -15   4   7      156.31       71.45     26.67 o 
 -13   4   7      358.96      493.27     35.45 o 
 -11   4   7       21.77       25.36     16.67 o 
  -9   4   7     1303.33     1340.69     40.28 o 
  -7   4   7       16.63       20.54     14.91 o 
  -5   4   7      561.27      527.25     27.88 o 
  -3   4   7     3509.20     3502.13     64.21 o 
  -1   4   7     2884.76     3070.21     57.99 o 
   1   4   7     1269.50     1211.71     31.83 o 
   3   4   7        9.47        5.76      9.30 o 
   5   4   7       16.99       -0.19      9.52 o 
   7   4   7     1685.32     1681.05     53.09 o 
   9   4   7     2353.48     2277.09     67.10 o 
  11   4   7      145.48      103.48     24.76 o 
  13   4   7      660.76      618.34     42.97 o 
  15   4   7     1067.46     1158.30     56.33 o 
  17   4   7      314.18      411.20     76.90 o 
  19   4   7       43.20      123.89     70.49 o 
 -18   5   7       31.82       -5.34     49.13 o 
 -16   5   7       29.72       11.82     31.48 o 
 -14   5   7     1158.98      953.28     46.78 o 
 -12   5   7     1053.20     1094.88     47.77 o 
 -10   5   7      592.22      637.88     43.47 o 
  -8   5   7      976.54     1001.15     42.39 o 
  -6   5   7     1707.84     1581.85     49.44 o 
  -4   5   7     3715.43     3761.92     84.07 o 
  -2   5   7     9576.59    10640.47    166.58 o 
   0   5   7     8341.38     8504.32    144.45 o 
   2   5   7       11.05      -14.83      9.88 o 
   4   5   7       47.08       51.27     12.37 o 
   6   5   7     5282.70     5125.96    111.85 o 
   8   5   7     5046.42     4854.90    110.52 o 
  10   5   7     1439.63     1673.40     59.03 o 
  12   5   7      485.35      389.51     36.97 o 
  14   5   7     2426.38     2302.69     77.29 o 
  16   5   7     1569.00     1632.48     90.25 o 
  18   5   7      280.43      283.49     42.41 o 
 -17   6   7       61.89      130.75     40.29 o 
 -15   6   7        7.10      -10.67     24.21 o 
 -13   6   7      230.66      299.61     34.54 o 
 -11   6   7        3.50      -24.50     33.64 o 
  -9   6   7      548.99      557.78     36.63 o 
  -7   6   7     1548.26     1479.33     51.11 o 
  -5   6   7     2188.56     2345.06     66.12 o 
  -3   6   7     1493.10     1299.61     36.78 o 
  -1   6   7     1435.45     1492.62     40.06 o 
   1   6   7      327.30      283.91     19.99 o 
   3   6   7      508.04      497.02     24.33 o 
   5   6   7     1468.19     1504.64     51.64 o 
   7   6   7       51.97       60.07     21.72 o 
   9   6   7      640.27      638.19     39.52 o 
  11   6   7     1019.57      969.45     48.94 o 
  13   6   7     1743.45     1610.25     66.01 o 
  15   6   7      354.41      390.92     55.38 o 
  17   6   7       92.98       69.70     33.30 o 
 -16   7   7      252.98      352.49     76.90 o 
 -14   7   7        9.12      -13.35     25.74 o 
 -12   7   7       57.98        0.23     34.31 o 
 -10   7   7      489.78      483.32     50.53 o 
  -8   7   7       59.00       36.98     23.56 o 
  -6   7   7     3439.59     3506.61     87.45 o 
  -4   7   7     5301.63     5403.88    116.47 o 
  -2   7   7      118.01       97.33     18.45 o 
   0   7   7      214.61      248.66     21.25 o 
   2   7   7     1195.55     1294.21     59.72 o 
   4   7   7      431.34      404.42     31.29 o 
   6   7   7     1011.90      971.03     44.55 o 
   8   7   7       67.78       65.92     24.55 o 
  10   7   7     2158.60     2061.26     70.41 o 
  12   7   7     2566.44     2346.73     78.59 o 
  14   7   7      161.81      145.56     42.87 o 
  16   7   7      115.59      137.85     37.11 o 
 -15   8   7       26.44      -37.38     48.06 o 
 -13   8   7        1.48      -73.69     49.13 o 
 -11   8   7      123.87       67.29     56.61 o 
  -9   8   7      498.16      452.90     65.15 o 
  -7   8   7      297.44      311.39     42.54 o 
  -5   8   7     2198.78     2296.62     84.00 o 
  -3   8   7     2111.13     2107.94    105.20 o 
  -1   8   7     1520.13     1582.39     83.93 o 
   1   8   7      986.50      998.69     43.28 o 
   3   8   7      122.38       88.63     23.08 o 
   5   8   7       38.84       46.35     23.00 o 
   7   8   7      918.55      916.01     48.50 o 
   9   8   7     1797.22     1695.43     65.63 o 
  11   8   7     1119.52     1043.66     55.31 o 
  13   8   7      590.03      605.54     48.66 o 
  15   8   7      278.78      277.52     67.93 o 
 -14   9   7       40.24       40.24     41.87 o 
 -12   9   7       50.82      -42.72     45.93 o 
 -10   9   7      152.13       50.20     51.27 o 
  -8   9   7      306.00      200.79     66.22 o 
  -6   9   7      114.53       67.29     51.27 o 
  -4   9   7       48.57       21.17     55.54 o 
  -2   9   7      974.96      946.62     45.09 o 
   0   9   7      800.21      884.95     53.22 o 
   2   9   7       95.11       85.98     25.34 o 
   4   9   7        1.71      -32.98     21.99 o 
   6   9   7      155.73      110.86     30.60 o 
   8   9   7      208.97      155.34     34.32 o 
  10   9   7      442.18      513.62     44.32 o 
  12   9   7      456.72      395.85     44.08 o 
  14   9   7      183.27      161.93     38.60 o 
 -11  10   7      111.12      145.15     43.42 o 
  -9  10   7      560.15      628.34    120.15 o 
  -7  10   7      609.02      653.86     58.14 o 
  -5  10   7      579.24      701.67    111.61 o 
  -3  10   7      141.93       89.89     27.71 o 
  -1  10   7      387.46      341.07     44.89 o 
   1  10   7     1386.45     1559.01     69.05 o 
   3  10   7      522.97      474.93     40.59 o 
   5  10   7      295.22      296.24     57.49 o 
   7  10   7       33.40       -5.52     27.18 o 
   9  10   7       73.60       32.62     31.09 o 
  11  10   7      696.51      706.10     53.19 o 
 -10  11   7       12.87      -37.83     46.99 o 
  -8  11   7       46.94       42.72     58.21 o 
  -6  11   7       75.57       61.10     76.37 o 
  -4  11   7        4.58      -21.51     31.51 o 
  -2  11   7        0.27      -46.62     38.98 o 
   0  11   7        8.92        4.56     33.76 o 
   2  11   7      349.59      370.94     48.93 o 
   4  11   7      141.37      164.53     41.02 o 
   6  11   7        1.22      -39.38     27.09 o 
   8  11   7        0.22      -41.00     27.48 o 
  -5  12   7       99.94      103.60     57.67 o 
  -3  12   7      450.53      495.57     80.10 o 
  -1  12   7      762.07      861.63     65.17 o 
   1  12   7      192.91      227.38     46.66 o 
   3  12   7       17.46      -11.37     37.38 o 
   5  12   7      241.23      293.05     39.31 o 
 -16   0   8      256.98      280.68     36.80 o 
 -14   0   8      900.04      706.50     43.49 o 
 -12   0   8      427.18      447.37     34.55 o 
 -10   0   8     1216.52     1271.67    160.74 o 
  -8   0   8      148.96      140.98     35.25 o 
  -6   0   8     8834.71     8697.39    191.88 o 
  -4   0   8     2668.71     2775.40     75.30 o 
  -2   0   8    21728.80    22969.08    470.12 o 
   0   0   8     5034.77     5085.74    117.39 o 
   2   0   8     1033.50     1734.24     52.87 o 
   4   0   8     5354.09     6839.27    215.21 o 
   6   0   8       19.91      102.56     32.58 o 
   8   0   8    12368.55    13279.61    375.42 o 
  10   0   8     4528.41     4422.92    118.69 o 
  12   0   8     5065.75     5853.94    237.11 o 
  14   0   8      707.96      628.01     88.65 o 
  16   0   8      140.01       51.27     60.88 o 
  18   0   8      857.63     1102.22    113.21 o 
 -19   1   8        0.03       20.36     30.18 o 
 -17   1   8        3.68      -27.80     26.74 o 
 -15   1   8       35.75       27.65     22.43 o 
 -13   1   8      116.77      104.59     18.04 o 
 -11   1   8       10.29      -11.20     13.72 o 
  -9   1   8      106.07       77.98     16.13 o 
  -7   1   8       42.37       44.38     13.74 o 
  -5   1   8       27.06       35.18     11.25 o 
  -3   1   8        0.26       41.14     69.96 o 
  -1   1   8     3556.29     3792.56     64.94 o 
   1   1   8       96.04      162.65     15.42 o 
   3   1   8       91.14      102.92     11.43 o 
   5   1   8       56.66       73.45     11.79 o 
   7   1   8      112.55      145.31     15.58 o 
   9   1   8        4.42      -18.29     12.69 o 
  11   1   8     1601.91     1791.41     58.62 o 
  13   1   8        0.32        7.36     35.11 o 
  15   1   8      415.08      532.34     58.89 o 
  17   1   8      151.59      130.43     49.83 o 
  19   1   8      110.10      101.83     49.02 o 
 -18   2   8      494.16      494.86     48.50 o 
 -16   2   8      266.78      271.45     38.63 o 
 -14   2   8        4.59      -26.09     17.40 o 
 -12   2   8        6.47      -10.55     16.77 o 
 -10   2   8       64.62       95.24     15.81 o 
  -8   2   8      496.64      519.51     28.09 o 
  -6   2   8     8036.12     8038.70    150.63 o 
  -4   2   8      310.73      348.56     34.07 o 
  -2   2   8    18620.87    18842.32    276.07 o 
   0   2   8     1751.60     1914.53     39.53 o 
   2   2   8      646.73      512.46     35.29 o 
   4   2   8     1723.52     1566.22     41.85 o 
   6   2   8     1359.58     1682.55     44.23 o 
   8   2   8     1258.42     1434.34     57.62 o 
  10   2   8     1834.29     1626.00     64.59 o 
  12   2   8     4429.28     4944.77    136.70 o 
  14   2   8     3255.46     3250.06    119.66 o 
  16   2   8      689.28      550.75     61.46 o 
  18   2   8      366.84      485.64     66.05 o 
 -19   3   8       45.63       79.15     35.72 o 
 -17   3   8       86.27       19.67     29.82 o 
 -15   3   8       58.54      117.48     32.53 o 
 -13   3   8       21.46       20.45     20.18 o 
 -11   3   8        6.21       -8.50     15.02 o 
  -9   3   8       83.35       48.03     17.86 o 
  -7   3   8      606.58      547.90     29.13 o 
  -5   3   8     2906.65     2771.12     65.54 o 
  -3   3   8      123.10      119.20     16.75 o 
  -1   3   8        4.84       -9.63      7.63 o 
   1   3   8       90.92      100.05     11.99 o 
   3   3   8     2857.84     2643.67     52.86 o 
   5   3   8      413.62      429.59     21.12 o 
   7   3   8     1195.21     1112.44     42.23 o 
   9   3   8       53.52       54.51     24.43 o 
  11   3   8      235.23      269.25     34.97 o 
  13   3   8      333.68      458.37     44.14 o 
  15   3   8      767.23      749.60     57.48 o 
  17   3   8      295.20      381.51     59.28 o 
  19   3   8        8.40      -63.43     42.73 o 
 -18   4   8       24.44       19.37     32.53 o 
 -16   4   8      120.11      159.05     36.16 o 
 -14   4   8      122.95      169.27     37.92 o 
 -12   4   8      700.04      640.59     32.59 o 
 -10   4   8        5.29      -26.47     17.65 o 
  -8   4   8       34.79      -23.09     15.39 o 
  -6   4   8     1381.93     1369.99     44.81 o 
  -4   4   8     1555.49     1539.63     46.40 o 
  -2   4   8    13273.08    13476.94    204.89 o 
   0   4   8     2293.43     2160.36     46.34 o 
   2   4   8       18.85        8.12     14.80 o 
   4   4   8     1382.28     1311.07     39.62 o 
   6   4   8      253.31      246.59     24.79 o 
   8   4   8     1403.35     1469.76     52.45 o 
  10   4   8       36.88        6.46     25.41 o 
  12   4   8      311.56      413.97     38.16 o 
  14   4   8     3329.25     3208.46    157.10 o 
  16   4   8     2517.98     2235.45     93.51 o 
  18   4   8      548.71      618.40     93.99 o 
 -17   5   8       59.47       37.66     34.21 o 
 -15   5   8      136.10      166.42     35.66 o 
 -13   5   8        1.10      -20.53     21.64 o 
 -11   5   8      174.56      152.17     27.10 o 
  -9   5   8       24.39      -25.26     18.60 o 
  -7   5   8      225.96      275.61     26.89 o 
  -5   5   8       29.57       -4.60     29.37 o 
  -3   5   8     1176.85     1057.47     49.32 o 
  -1   5   8     7728.51     8454.96    137.05 o 
   1   5   8       58.62       76.29     14.01 o 
   3   5   8       44.33       33.91     12.45 o 
   5   5   8        5.32       -1.27     15.23 o 
   7   5   8      840.22      878.58     41.23 o 
   9   5   8        6.68      -23.26     20.95 o 
  11   5   8      136.69      103.87     27.99 o 
  13   5   8     1159.18     1306.04     58.62 o 
  15   5   8      375.93      373.45     45.73 o 
  17   5   8      137.80      177.42     38.54 o 
 -16   6   8      240.38      233.68     40.53 o 
 -14   6   8       11.04      -23.44     24.21 o 
 -12   6   8       28.29      -29.64     29.95 o 
 -10   6   8      129.67       91.70     26.33 o 
  -8   6   8      805.47      736.84     58.88 o 
  -6   6   8     2429.43     2235.49     67.49 o 
  -4   6   8     1308.54     1379.79     48.25 o 
  -2   6   8     3712.50     3653.69     84.42 o 
   0   6   8      211.07      165.07     17.67 o 
   2   6   8      249.11      229.83     19.63 o 
   4   6   8     1435.27     1442.90     50.26 o 
   6   6   8      369.84      391.75     31.21 o 
   8   6   8      351.65      466.67     35.67 o 
  10   6   8      467.78      378.15     37.05 o 
  12   6   8      807.90      730.54     47.73 o 
  14   6   8     1048.16     1063.93     56.96 o 
  16   6   8      223.40      210.24     39.13 o 
 -15   7   8       21.50       44.87     38.84 o 
 -13   7   8       24.99      -44.58     38.98 o 
 -11   7   8        3.08      -34.06     30.85 o 
  -9   7   8       48.21       -4.97     30.10 o 
  -7   7   8     1726.81     1658.83     58.32 o 
  -5   7   8     2267.14     2261.47     66.75 o 
  -3   7   8     1302.79     1187.43     45.95 o 
  -1   7   8     1169.61     1117.32     43.84 o 
   1   7   8       80.01       40.11     16.40 o 
   3   7   8      864.87      946.57     42.70 o 
   5   7   8       66.88       59.47     21.84 o 
   7   7   8       39.25       38.19     24.00 o 
   9   7   8     1075.57      992.70     50.34 o 
  11   7   8      727.41      695.23     48.62 o 
  13   7   8      265.93      254.10     38.51 o 
  15   7   8      169.67      142.69     37.06 o 
 -14   8   8       19.37      -27.77     53.40 o 
 -12   8   8       39.81        5.87     36.25 o 
 -10   8   8       24.65      -47.00     31.33 o 
  -8   8   8      170.39      212.28     41.35 o 
  -6   8   8      455.68      396.47     36.11 o 
  -4   8   8      771.98      643.58     39.88 o 
  -2   8   8     1099.42     1131.51     53.22 o 
   0   8   8      251.60      245.75     35.47 o 
   2   8   8       37.11        4.66     20.64 o 
   4   8   8        2.94        2.94     21.76 o 
   6   8   8      244.69      198.65     30.79 o 
   8   8   8      878.60      940.23     64.53 o 
  10   8   8     1694.25     1627.64     66.15 o 
  12   8   8       57.22       40.58     30.94 o 
  14   8   8       67.84       49.28     33.77 o 
 -13   9   8        3.21      -86.51     57.67 o 
 -11   9   8       76.73      121.76     60.88 o 
  -9   9   8      131.20      130.30     54.47 o 
  -7   9   8      636.64      534.02     81.17 o 
  -5   9   8       17.97      -47.16     46.99 o 
  -3   9   8      777.19      804.47     73.16 o 
  -1   9   8     3215.50     3498.80    176.76 o 
   1   9   8      249.59      159.15     36.58 o 
   3   9   8       31.44       64.95     26.03 o 
   5   9   8      140.13       37.45     27.25 o 
   7   9   8      247.12      222.61     37.36 o 
   9   9   8     1490.17     1491.84     82.02 o 
  11   9   8      149.88      137.46     34.43 o 
  13   9   8      362.38      487.82     48.50 o 
 -10  10   8       40.86      -36.71     36.98 o 
  -8  10   8      118.59       59.28     38.52 o 
  -6  10   8        0.36      -29.03     34.18 o 
  -4  10   8       17.84      -33.88     23.56 o 
  -2  10   8      124.07        1.71     34.31 o 
   0  10   8      499.37      498.09     52.29 o 
   2  10   8       11.10       -3.83     44.86 o 
   4  10   8        8.02      -15.50     26.04 o 
   6  10   8       97.57       96.08     31.45 o 
   8  10   8        5.99      -31.98     28.70 o 
  10  10   8        7.96      -14.36     28.19 o 
  -9  11   8        8.17      -14.44     37.67 o 
  -7  11   8      354.49      281.75     47.58 o 
  -5  11   8      113.18       84.44     38.49 o 
  -3  11   8      156.58      112.47     53.40 o 
  -1  11   8      755.30      731.48     60.37 o 
   1  11   8      260.64      205.45     45.46 o 
   3  11   8      368.21      396.00     52.76 o 
   5  11   8      155.50      140.57     32.34 o 
   7  11   8       15.89       -5.16     30.17 o 
   9  11   8       32.93       46.50     32.16 o 
  -4  12   8      164.34      142.05     64.08 o 
  -2  12   8       22.91       24.56     56.61 o 
   0  12   8        4.98      -37.21     36.48 o 
   2  12   8        3.24      -14.10     38.43 o 
   4  12   8        1.02      -18.39     37.74 o 
 -18   1   9      893.85      968.39     57.79 o 
 -16   1   9      647.85      804.02     42.87 o 
 -14   1   9       19.65        3.75     20.85 o 
 -12   1   9      137.11      194.70     20.12 o 
 -10   1   9       16.99       11.56     21.86 o 
  -8   1   9     3388.58     3186.77     95.53 o 
  -6   1   9      789.72      613.13     27.44 o 
  -4   1   9     1340.18     1450.49     77.05 o 
  -2   1   9    14964.58    15434.26    229.06 o 
   0   1   9     6101.61     6206.03    100.87 o 
   2   1   9      355.34      261.90     21.12 o 
   4   1   9     1928.72     2333.34     49.18 o 
   6   1   9     1966.66     1881.04     44.39 o 
   8   1   9     2901.45     2790.42     60.63 o 
  10   1   9     2199.66     2268.89     67.27 o 
  12   1   9       11.05       14.01     31.33 o 
  14   1   9        5.26      -20.42     36.23 o 
  16   1   9       67.75       33.96     67.29 o 
  18   1   9      580.67      592.37     70.49 o 
 -19   2   9       24.21       32.97     32.84 o 
 -17   2   9       73.77       88.79     35.78 o 
 -15   2   9        6.35      -29.82     19.88 o 
 -13   2   9        1.43      -26.41     17.60 o 
 -11   2   9       18.64       -6.44     22.62 o 
  -9   2   9       11.30      -17.13     13.93 o 
  -7   2   9     2227.62     2287.93     59.49 o 
  -5   2   9       78.45       43.49     16.54 o 
  -3   2   9        0.97      -14.93     10.20 o 
  -1   2   9        5.53       -8.96      8.20 o 
   1   2   9     1176.75     1351.29     33.56 o 
   3   2   9      200.96      288.55     33.45 o 
   5   2   9       45.99       22.28     13.31 o 
   7   2   9       61.52      105.26     17.82 o 
   9   2   9      257.03      204.32     27.31 o 
  11   2   9       24.55      -28.82     20.82 o 
  13   2   9       61.66       67.72     28.11 o 
  15   2   9      325.53      408.13     55.83 o 
  17   2   9       77.63        4.36     44.54 o 
  19   2   9       12.31      -20.44     53.40 o 
 -18   3   9      508.02      540.65     49.57 o 
 -16   3   9      963.24     1039.20     76.90 o 
 -14   3   9      296.00      256.88     30.72 o 
 -12   3   9      336.76      343.67     41.15 o 
 -10   3   9      183.45      170.11     24.02 o 
  -8   3   9      477.10      340.84     26.71 o 
  -6   3   9     1355.76     1262.38     42.44 o 
  -4   3   9     2429.69     2492.01    172.25 o 
  -2   3   9      887.28      788.50     24.19 o 
   0   3   9     1877.92     1896.67     49.44 o 
   2   3   9    15049.76    15343.37    231.42 o 
   4   3   9     1085.18     1052.05     31.58 o 
   6   3   9      267.60      334.96     20.53 o 
   8   3   9        6.63      -24.30     16.20 o 
  10   3   9      266.21      327.39     57.14 o 
  12   3   9       14.17       -8.25     48.60 o 
  14   3   9      949.68      998.58     61.73 o 
  16   3   9     1489.54     1577.58    155.93 o 
  18   3   9      165.40      107.34     52.72 o 
 -17   4   9      405.41      596.35     51.58 o 
 -15   4   9        9.95        6.41     28.20 o 
 -13   4   9       84.47       90.63     33.88 o 
 -11   4   9      458.22      478.54     46.08 o 
  -9   4   9      251.69      195.97     26.47 o 
  -7   4   9      329.30      238.76     24.95 o 
  -5   4   9       16.91        1.98     20.10 o 
  -3   4   9     1161.11     1129.44     39.96 o 
  -1   4   9     2333.81     2266.80     49.19 o 
   1   4   9     1211.42     1142.89     33.63 o 
   3   4   9        1.74       -5.63     10.74 o 
   5   4   9     1544.19     1491.35     49.62 o 
   7   4   9        3.79      -11.57     17.18 o 
   9   4   9      172.44      164.49     27.11 o 
  11   4   9      154.04      180.22     29.64 o 
  13   4   9      133.11      106.08     31.71 o 
  15   4   9      408.92      603.26     55.81 o 
  17   4   9       86.48       34.18     66.22 o 
 -16   5   9      489.77      518.01     51.80 o 
 -14   5   9      325.44      358.86     68.35 o 
 -12   5   9       48.61       30.83     29.95 o 
 -10   5   9       10.78       -5.53     20.18 o 
  -8   5   9     1260.87     1157.05     64.53 o 
  -6   5   9       20.99      -12.70     24.14 o 
  -4   5   9     1728.46     1602.46     50.93 o 
  -2   5   9     3876.97     4068.10     90.17 o 
   0   5   9      707.31      687.54     27.84 o 
   2   5   9     1160.81     1016.67     33.28 o 
   4   5   9      278.76      309.10     35.85 o 
   6   5   9     1559.13     1585.96     54.52 o 
   8   5   9       83.49       88.74     25.48 o 
  10   5   9      663.61      528.72     38.26 o 
  12   5   9      525.23      542.05     64.82 o 
  14   5   9      834.08      820.76     53.05 o 
  16   5   9      139.80      137.02     36.53 o 
 -17   6   9      270.95      306.53     67.29 o 
 -15   6   9      168.43      121.76     57.67 o 
 -13   6   9       41.71      -11.68     33.88 o 
 -11   6   9      150.36       67.52     33.20 o 
  -9   6   9       19.49       -1.69     22.94 o 
  -7   6   9     1826.52     1820.37     70.34 o 
  -5   6   9      313.68      232.01     28.51 o 
  -3   6   9     1211.92     1036.73     41.90 o 
  -1   6   9       80.75       -3.42     26.48 o 
   1   6   9     1226.89     1204.24     37.58 o 
   3   6   9     2842.54     2836.92     74.70 o 
   5   6   9       10.05       -5.64     28.88 o 
   7   6   9       10.42      -13.18     19.10 o 
   9   6   9      620.77      606.37     41.15 o 
  11   6   9      208.93      197.14     34.95 o 
  13   6   9        7.41      -28.34     29.17 o 
  15   6   9      228.82      279.42     41.74 o 
 -16   7   9       54.29       58.74     59.81 o 
 -14   7   9        8.84      -25.35     41.65 o 
 -12   7   9      159.99      104.74     38.89 o 
 -10   7   9       18.62      -42.02     29.48 o 
  -8   7   9      689.83      709.00     43.16 o 
  -6   7   9     1408.18     1435.84     55.04 o 
  -4   7   9      930.39      900.21     43.90 o 
  -2   7   9        5.65      -26.16     20.06 o 
   0   7   9      156.37      116.29     26.40 o 
   2   7   9      974.93     1080.02     45.41 o 
   4   7   9        2.61      -24.62     16.41 o 
   6   7   9       44.18       67.41     24.60 o 
   8   7   9     1347.03     1153.64     53.00 o 
  10   7   9      153.97      133.70     34.12 o 
  12   7   9       12.79      -34.71     29.51 o 
  14   7   9        7.44        6.47     32.13 o 
 -13   8   9       59.50       29.29     40.76 o 
 -11   8   9        1.42      -43.06     32.09 o 
  -9   8   9       99.65      111.29     37.38 o 
  -7   8   9      429.57      354.65     36.12 o 
  -5   8   9       91.59       58.67     26.23 o 
  -3   8   9     1153.80     1124.26     48.88 o 
  -1   8   9     1269.77     1338.04     51.85 o 
   1   8   9      726.34      790.80     52.09 o 
   3   8   9      276.32      193.33     28.24 o 
   5   8   9        2.63      -16.19     23.60 o 
   7   8   9     2133.82     2100.26     71.81 o 
   9   8   9      635.16      609.68     46.34 o 
  11   8   9       28.67       36.34     29.99 o 
  13   8   9       23.94       19.13     32.09 o 
 -12   9   9        1.92      -27.77     51.27 o 
 -10   9   9      265.05      278.30     52.33 o 
  -8   9   9        2.36      -43.93     31.01 o 
  -6   9   9      196.38      132.24     32.22 o 
  -4   9   9      248.37      234.83     46.35 o 
  -2   9   9     1139.86     1100.19     63.73 o 
   0   9   9      354.22      320.98     43.38 o 
   2   9   9       18.52      -45.31     30.21 o 
   4   9   9       86.14       18.19     25.88 o 
   6   9   9       43.56       32.56     28.09 o 
   8   9   9      324.86      334.75     40.13 o 
  10   9   9      103.09       95.16     34.17 o 
  12   9   9       75.02      100.62     36.37 o 
 -11  10   9        8.02      -37.38     54.47 o 
  -9  10   9      203.23      210.40     69.42 o 
  -7  10   9       62.58      -13.88     55.54 o 
  -5  10   9       41.84      -76.90     52.33 o 
  -3  10   9      505.84      410.81     51.70 o 
  -1  10   9      199.92       67.48     38.89 o 
   1  10   9      728.52      764.69     59.11 o 
   3  10   9      562.57      532.91     99.33 o 
   5  10   9        1.95       -7.51     27.97 o 
   7  10   9       32.94       14.03     27.54 o 
   9  10   9      154.37      139.85     36.52 o 
  11  10   9      170.61      133.49     39.22 o 
  -8  11   9        2.41      -54.34     36.23 o 
  -6  11   9       74.30       37.91     40.15 o 
  -4  11   9       14.77      -72.09     48.06 o 
  -2  11   9        0.17      -50.33     33.55 o 
   0  11   9       30.47       20.09     39.50 o 
   2  11   9       21.16        7.53     52.87 o 
   4  11   9       44.78       38.90     40.27 o 
   6  11   9        0.18      -21.65     29.21 o 
   8  11   9        2.26       -6.04     31.41 o 
  -3  12   9      179.33       99.33     66.22 o 
  -1  12   9      158.09      134.31     49.13 o 
   1  12   9      326.43      370.01     55.20 o 
 -18   0  10      331.97      429.35     70.49 o 
 -16   0  10      291.55      174.09     54.47 o 
 -14   0  10      592.97      590.63     70.49 o 
 -12   0  10     1809.64     1821.01    106.80 o 
 -10   0  10     1984.74     2253.57    115.35 o 
  -8   0  10      506.29      514.80     56.61 o 
  -6   0  10     1363.84     1466.42     84.38 o 
  -4   0  10    10213.53     9854.73    215.60 o 
  -2   0  10     6934.58     7140.28    161.95 o 
   0   0  10     1199.10     1169.96     43.79 o 
   2   0  10      978.84     1107.91     44.14 o 
   4   0  10    18708.12    18601.43    393.65 o 
   6   0  10     4262.55     4535.16    118.54 o 
   8   0  10     8771.87     9023.23    243.51 o 
  10   0  10     6593.21     6777.95    171.22 o 
  12   0  10     1955.91     1704.60    117.48 o 
  14   0  10     1273.32      834.14    100.40 o 
  16   0  10      357.80      241.38     75.83 o 
  18   0  10     1855.14     1925.68    148.46 o 
 -19   1  10        0.60       18.16     53.40 o 
 -17   1  10       40.00       33.75     25.56 o 
 -15   1  10       19.02       16.79     21.96 o 
 -13   1  10       24.99        4.27     27.19 o 
 -11   1  10      268.31      295.53     36.62 o 
  -9   1  10      742.89      749.30     46.44 o 
  -7   1  10      257.34      291.63     33.60 o 
  -5   1  10      321.84      367.16     23.45 o 
  -3   1  10      606.63      544.56     23.59 o 
  -1   1  10       39.70       18.78      9.87 o 
   1   1  10       33.03       16.90     10.24 o 
   3   1  10     1895.79     1767.52     42.18 o 
   5   1  10       13.47      -20.14     14.49 o 
   7   1  10      805.29      795.12     31.01 o 
   9   1  10     1248.08     1345.32     51.74 o 
  11   1  10       39.03       38.14     24.77 o 
  13   1  10      220.01      192.53     45.90 o 
  15   1  10       11.85      -35.25     37.01 o 
  17   1  10       33.36      -19.40     47.09 o 
  19   1  10        3.01      -13.40     48.71 o 
 -18   2  10      255.95      365.90     45.13 o 
 -16   2  10     1009.75     1054.70     49.28 o 
 -14   2  10     1765.17     1704.59    108.94 o 
 -12   2  10      219.33      312.96     41.11 o 
 -10   2  10      349.82      328.41     38.13 o 
  -8   2  10     2682.12     2677.30    152.73 o 
  -6   2  10     4253.57     4371.20     94.46 o 
  -4   2  10      439.27      352.74     38.33 o 
  -2   2  10      350.29      368.71     17.34 o 
   0   2  10    19028.86    19071.25    282.89 o 
   2   2  10     9579.58    10130.41    159.39 o 
   4   2  10     4019.51     3708.72     71.19 o 
   6   2  10     1055.41      966.82     33.03 o 
   8   2  10     2789.60     2850.56     76.29 o 
  10   2  10      487.27      521.36     37.74 o 
  12   2  10       41.89       17.97     24.71 o 
  14   2  10      508.11      584.61     92.39 o 
  16   2  10        3.47      -65.68     43.79 o 
  18   2  10      319.90      371.43     64.18 o 
 -17   3  10       16.08       84.90     35.39 o 
 -15   3  10      126.07      150.59     51.27 o 
 -13   3  10      513.57      596.27     50.53 o 
 -11   3  10       35.63       32.47     27.37 o 
  -9   3  10       52.73       67.20     19.81 o 
  -7   3  10      422.33      457.95     30.06 o 
  -5   3  10      631.37      651.92     31.83 o 
  -3   3  10       27.66       39.63     15.18 o 
  -1   3  10       38.34       58.83     17.27 o 
   1   3  10      523.83      565.38     29.77 o 
   3   3  10     1419.48     1199.23     40.13 o 
   5   3  10     1532.08     1507.72     45.65 o 
   7   3  10       11.95      -27.56     18.37 o 
   9   3  10        5.91      -11.61     22.80 o 
  11   3  10      203.87      234.00     36.34 o 
  13   3  10      392.55      512.28     43.50 o 
  15   3  10      206.54      181.14     50.18 o 
  17   3  10       23.42      -64.30     42.87 o 
 -18   4  10      131.82      112.14     55.54 o 
 -16   4  10      854.99      929.20     91.85 o 
 -14   4  10     1180.29     1227.18     98.26 o 
 -12   4  10      581.60      720.56     52.80 o 
 -10   4  10      388.23      336.46     31.25 o 
  -8   4  10      208.44      158.77     23.77 o 
  -6   4  10     1960.85     2076.55     59.73 o 
  -4   4  10       84.46       34.02     17.55 o 
  -2   4  10       46.12       20.33     16.63 o 
   0   4  10    11418.76    11405.52    235.43 o 
   2   4  10     4249.28     4131.91     77.96 o 
   4   4  10     4187.72     3910.34     75.70 o 
   6   4  10     1071.25     1071.63     44.01 o 
   8   4  10       63.20       59.07     22.18 o 
  10   4  10      248.99      238.23     30.89 o 
  12   4  10       20.19      -27.14     30.52 o 
  14   4  10      575.29      610.72    161.81 o 
  16   4  10      581.80      563.93     90.78 o 
 -17   5  10      112.39       92.92     57.67 o 
 -15   5  10      246.76      323.62     70.49 o 
 -13   5  10      402.12      541.50     79.04 o 
 -11   5  10       55.73       35.80     24.06 o 
  -9   5  10      396.23      348.38     36.55 o 
  -7   5  10      147.64      149.03     36.12 o 
  -5   5  10      121.43      104.59     33.50 o 
  -3   5  10       71.79       56.46     18.86 o 
  -1   5  10     1387.11     1288.03     45.05 o 
   1   5  10     3186.88     3302.06     67.15 o 
   3   5  10     1146.91     1121.72     36.91 o 
   5   5  10      169.24      273.92     28.54 o 
   7   5  10       90.02       48.93     21.97 o 
   9   5  10      673.92      675.77     41.76 o 
  11   5  10       87.01       65.44     28.45 o 
  13   5  10      145.99      157.59     36.25 o 
  15   5  10       46.02      -22.71     35.58 o 
  17   5  10        4.51      -34.18     63.01 o 
 -16   6  10      503.29      584.22     83.31 o 
 -14   6  10        3.18      -53.40     44.86 o 
 -12   6  10        2.27      -39.84     80.64 o 
 -10   6  10     1012.57     1009.16     48.91 o 
  -8   6  10      586.43      519.18     39.80 o 
  -6   6  10     1536.84     1532.89     57.20 o 
  -4   6  10      198.98      144.95     26.28 o 
  -2   6  10       47.54        6.28     28.48 o 
   0   6  10      301.27      288.61     27.82 o 
   2   6  10     1809.34     1854.04     48.95 o 
   4   6  10     5324.17     5342.83    118.77 o 
   6   6  10      663.79      800.33     42.48 o 
   8   6  10       95.36       82.16     27.71 o 
  10   6  10      826.79      768.42     47.53 o 
  12   6  10      132.46       86.24     32.67 o 
  14   6  10       21.88        2.33     30.62 o 
  16   6  10      126.59      130.15     37.38 o 
 -15   7  10      330.68      347.11     75.83 o 
 -13   7  10       53.63       41.95     35.87 o 
 -11   7  10       22.98       -7.17     36.85 o 
  -9   7  10      217.96      212.63     32.22 o 
  -7   7  10      590.69      567.60     41.09 o 
  -5   7  10     1802.45     1782.60     60.39 o 
  -3   7  10        3.62      -32.03     21.35 o 
  -1   7  10       60.14        6.71     21.45 o 
   1   7  10      349.18      326.03     38.43 o 
   3   7  10      735.09      771.17     47.84 o 
   5   7  10     1407.55     1438.02     55.45 o 
   7   7  10      252.52      199.25     31.55 o 
   9   7  10      871.08      903.93     50.69 o 
  11   7  10       21.03      -13.81     29.22 o 
  13   7  10       97.83       53.33     31.70 o 
  15   7  10       54.56       52.04     35.14 o 
 -14   8  10       94.05       52.58     42.21 o 
 -12   8  10      149.89      153.81     54.47 o 
 -10   8  10       33.86      -23.00     31.48 o 
  -8   8  10        7.51      -36.93     24.62 o 
  -6   8  10      763.95      758.89     45.14 o 
  -4   8  10       62.42      -14.59     32.31 o 
  -2   8  10       42.08       15.69     23.89 o 
   0   8  10      947.42     1085.00     61.58 o 
   2   8  10       15.10       -3.45     29.07 o 
   4   8  10      218.80      174.30     30.63 o 
   6   8  10     1504.68     1524.39     69.16 o 
   8   8  10     1863.18     1809.17     69.21 o 
  10   8  10        8.51       -8.43     28.57 o 
  12   8  10       95.50       34.74     31.83 o 
  14   8  10       19.47      -16.80     31.91 o 
 -11   9  10      459.49      536.33     76.90 o 
  -9   9  10       68.80        5.73     62.48 o 
  -7   9  10       12.83      -55.55     42.19 o 
  -5   9  10      528.18      477.27     42.10 o 
  -3   9  10      120.68       25.37     28.97 o 
  -1   9  10      792.24      774.03     57.92 o 
   1   9  10      329.90      433.62     51.23 o 
   3   9  10        8.38      -46.07     30.72 o 
   5   9  10      743.06      764.40     47.61 o 
   7   9  10      524.43      592.25     47.03 o 
   9   9  10      323.04      326.01     40.23 o 
  11   9  10      139.76      155.53     38.59 o 
 -10  10  10       15.68       -4.27     52.33 o 
  -8  10  10       28.98        8.54     49.13 o 
  -6  10  10        5.40      -26.70     43.79 o 
  -4  10  10        0.39      -30.32     34.21 o 
  -2  10  10      186.73      142.88     43.60 o 
   0  10  10        6.86      -53.21     35.47 o 
   2  10  10       13.62       35.76     38.09 o 
   4  10  10      219.18      259.99     47.21 o 
   6  10  10       14.10       18.07     28.29 o 
   8  10  10        0.97        4.79     29.51 o 
  10  10  10      151.17      152.83     39.05 o 
  -7  11  10      138.32      112.01     43.18 o 
  -5  11  10      190.91      192.25     64.08 o 
  -3  11  10       13.11      -50.75     38.09 o 
  -1  11  10      263.36      252.13     79.04 o 
   1  11  10      775.52      867.52     94.52 o 
   3  11  10      435.95      499.34     57.26 o 
   5  11  10      120.66      159.56     45.90 o 
   7  11  10        1.71      -25.35     39.18 o 
 -18   1  11        2.93      -62.48     41.65 o 
 -16   1  11      341.55      368.22     48.17 o 
 -14   1  11     1457.83     1473.62     74.00 o 
 -12   1  11     2662.40     2612.88     95.90 o 
 -10   1  11     1859.34     1936.58     77.02 o 
  -8   1  11       88.81      128.72     29.45 o 
  -6   1  11     7567.48     7602.33    186.54 o 
  -4   1  11     2534.28     2466.95     60.83 o 
  -2   1  11       98.74      123.09     12.77 o 
   0   1  11       49.76       63.17     35.50 o 
   2   1  11     3767.48     3258.79     64.30 o 
   4   1  11     8348.11     8244.63    135.86 o 
   6   1  11     6107.38     6444.52    112.72 o 
   8   1  11     6211.04     6471.07    115.44 o 
  10   1  11      933.95      960.37     46.68 o 
  12   1  11        5.06      -28.72     46.46 o 
  14   1  11       25.49      -62.49     51.80 o 
  16   1  11      576.38      702.22     72.85 o 
  18   1  11     1267.72     1357.99    116.95 o 
 -17   2  11        0.61      -18.16     45.93 o 
 -15   2  11       79.27       81.51     54.47 o 
 -13   2  11       44.39       44.68     33.20 o 
 -11   2  11      338.59      473.15     47.58 o 
  -9   2  11       33.92        0.88     25.54 o 
  -7   2  11      105.89       72.09     25.68 o 
  -5   2  11     1535.11     1584.83     48.40 o 
  -3   2  11     1622.79     1473.93     44.91 o 
  -1   2  11        6.55       -2.60     10.09 o 
   1   2  11     2815.55     2725.85     56.52 o 
   3   2  11      111.21      123.21     17.08 o 
   5   2  11        7.09      -13.60     15.28 o 
   7   2  11     1229.54     1157.59     64.91 o 
   9   2  11       96.57       98.40     26.72 o 
  11   2  11       23.07       32.40     26.11 o 
  13   2  11      204.45      168.28     48.17 o 
  15   2  11       47.12      -47.35     40.03 o 
  17   2  11       10.65      -75.81     50.73 o 
 -18   3  11       66.68       42.72     51.27 o 
 -16   3  11      814.67      806.37     87.58 o 
 -12   3  11     1317.24     1298.96     68.32 o 
 -10   3  11      964.11      957.51     57.02 o 
  -8   3  11     1459.73     1744.60     72.12 o 
  -6   3  11     1584.62     1481.79     49.28 o 
  -4   3  11      165.18      205.85     22.31 o 
  -2   3  11     2712.42     2675.20     66.62 o 
   0   3  11     2503.61     2562.09     62.09 o 
   2   3  11     5538.82     5305.42     94.49 o 
   4   3  11     9057.31     9046.37    148.46 o 
   6   3  11      419.02      404.87     42.72 o 
   8   3  11       52.63       47.22     49.13 o 
  10   3  11     1025.28     1012.85     50.06 o 
  12   3  11     1554.13     1680.72     65.70 o 
  14   3  11      731.39      738.26     67.82 o 
  16   3  11      166.31      203.49     59.28 o 
 -17   4  11       11.41      -45.93     50.20 o 
 -15   4  11      307.01      382.36     70.49 o 
 -13   4  11      284.29      330.26     47.16 o 
 -11   4  11      829.10      874.77     58.91 o 
  -9   4  11      245.17      272.34     30.71 o 
  -7   4  11       35.53        6.35     20.91 o 
  -5   4  11       39.79       32.64     28.84 o 
  -3   4  11      734.17      732.58     36.21 o 
  -1   4  11     1558.86     1585.23     76.22 o 
   1   4  11       18.98       -5.41     23.65 o 
   3   4  11     4359.90     4436.35     84.25 o 
   5   4  11      685.69      713.50     38.81 o 
   7   4  11      644.81      572.73     36.66 o 
   9   4  11       51.57       26.92     26.91 o 
  11   4  11     1266.08     1460.80     71.27 o 
  13   4  11       37.04      -37.99     34.18 o 
  15   4  11        8.19      -46.78     42.66 o 
  17   4  11      109.92       81.03     51.80 o 
 -16   5  11       87.03       57.67     58.74 o 
 -14   5  11      246.25      227.49     66.22 o 
 -12   5  11     2190.06     2481.47    105.20 o 
 -10   5  11     1056.10      952.15     47.81 o 
  -8   5  11      251.32      320.53     32.52 o 
  -6   5  11      823.42      668.53     67.99 o 
  -4   5  11      128.39      102.87     28.27 o 
  -2   5  11      147.46       96.39     22.08 o 
   0   5  11      625.39      619.58     51.58 o 
   2   5  11     7575.60     7334.01    134.27 o 
   4   5  11     4521.95     4585.43    126.70 o 
   6   5  11       40.26        7.06     20.33 o 
   8   5  11      132.90      145.20     28.35 o 
  10   5  11     1237.67     1265.45     56.92 o 
  12   5  11      510.75      558.54     47.96 o 
  14   5  11      295.34      339.81     51.31 o 
  16   5  11      126.99      173.59     48.18 o 
 -15   6  11      221.24      291.58     69.42 o 
 -13   6  11      117.70      138.85     59.81 o 
 -11   6  11      694.14      720.39     45.78 o 
  -9   6  11      108.63      114.44     35.78 o 
  -7   6  11      797.12      733.87     42.73 o 
  -5   6  11     1519.28     1670.32     58.11 o 
  -3   6  11       82.95       24.34     22.98 o 
  -1   6  11       96.81       54.52     22.98 o 
   1   6  11     1946.14     2070.99     77.30 o 
   3   6  11     1711.12     1798.61     59.91 o 
   5   6  11      263.98      244.66     29.93 o 
   7   6  11      872.58      942.16     48.38 o 
   9   6  11      130.84      124.73     32.41 o 
  11   6  11       58.43       44.67     31.08 o 
  13   6  11      158.30      209.09     38.78 o 
  15   6  11       31.54       10.81     33.74 o 
 -14   7  11      292.53      416.54     80.10 o 
 -12   7  11      259.09      337.51     74.76 o 
 -10   7  11        1.25       22.14     26.68 o 
  -8   7  11     1961.22     2040.05     69.64 o 
  -6   7  11     1604.05     1381.05     55.88 o 
  -4   7  11       67.25       31.24     24.55 o 
  -2   7  11       27.92       12.89     22.59 o 
   0   7  11       43.85       25.03     22.55 o 
   2   7  11      431.20      457.62     57.14 o 
   4   7  11     1571.33     1518.53     60.87 o 
   6   7  11     1019.85     1075.69     52.11 o 
   8   7  11      913.54      854.20     50.08 o 
  10   7  11       55.07        5.76     29.56 o 
  12   7  11       19.09      -16.70     27.16 o 
  14   7  11      133.19      149.29     38.00 o 
 -13   8  11      588.38      634.42     90.78 o 
 -11   8  11      463.73      476.32     71.02 o 
  -9   8  11       41.29      -16.16     42.72 o 
  -7   8  11      811.40      695.99     45.22 o 
  -5   8  11      369.46      422.87     73.74 o 
  -3   8  11      516.56      511.37     55.58 o 
  -1   8  11      469.75      523.45     39.83 o 
   1   8  11       99.15       28.91     32.24 o 
   3   8  11     1159.20     1255.37     69.04 o 
   5   8  11     1999.40     1922.11     69.14 o 
   7   8  11      555.29      543.60     80.05 o 
   9   8  11      479.64      454.37     44.36 o 
  11   8  11       16.07       31.92     35.47 o 
  13   8  11       40.87       -5.57     33.05 o 
 -10   9  11      161.49      130.51     45.57 o 
  -8   9  11       23.59      -15.73     53.40 o 
  -6   9  11       10.53       10.83     29.39 o 
  -4   9  11      412.81      359.31     53.77 o 
  -2   9  11      416.12      556.48     55.81 o 
   0   9  11       42.87       -6.65     35.06 o 
   2   9  11        4.70      -47.54     31.69 o 
   4   9  11      349.31      456.89     52.80 o 
   6   9  11      189.36      209.93     41.68 o 
   8   9  11      191.99      148.51     35.17 o 
  10   9  11      214.77      182.69     38.16 o 
  -9  10  11       18.02       32.04     59.81 o 
  -7  10  11      267.22      248.85     70.49 o 
  -5  10  11      249.85      192.13     45.90 o 
  -3  10  11      305.34      259.51     49.07 o 
  -1  10  11      143.31      105.84     42.27 o 
   1  10  11      216.04      200.87     46.22 o 
   3  10  11     1212.09     1336.92     77.08 o 
   5  10  11      278.80      412.10     54.23 o 
   7  10  11       56.13       77.31     42.27 o 
   9  10  11      311.43      294.03     42.92 o 
  -4  11  11       24.83      -36.95     38.09 o 
  -2  11  11       84.50      105.27     44.48 o 
   0  11  11       25.26       95.38     44.55 o 
   2  11  11      156.39      232.16     56.07 o 
   4  11  11        4.60       18.95     42.97 o 
 -18   0  12       28.52       19.22     46.99 o 
 -16   0  12       61.13       51.27     48.06 o 
 -14   0  12     1117.43     1011.44     90.78 o 
 -12   0  12     5159.51     5026.21    210.40 o 
 -10   0  12     1184.41     1187.66     88.65 o 
  -8   0  12      371.40      382.36     59.81 o 
  -6   0  12     5684.37     5649.94    213.61 o 
  -4   0  12     9357.79     9420.13    315.07 o 
  -2   0  12     1881.84     1795.69     58.48 o 
   0   0  12      323.25      456.09     32.07 o 
   2   0  12      769.74      816.05     43.26 o 
   4   0  12    10033.99    10332.87    314.00 o 
   6   0  12    12993.91    13231.14    355.66 o 
   8   0  12     3749.44     4114.64    131.37 o 
  10   0  12      252.70      240.31     58.74 o 
  12   0  12      999.77     1054.16    102.53 o 
  14   0  12      697.52     1040.27    110.01 o 
  16   0  12     2316.06     2304.83    160.21 o 
 -17   1  12        0.56      -30.10     31.17 o 
 -15   1  12       38.90       27.71     33.60 o 
 -13   1  12       27.36       15.31     41.12 o 
 -11   1  12      366.30      373.60     46.05 o 
  -9   1  12       83.20       79.91     29.82 o 
  -7   1  12       20.81      -15.81     25.29 o 
  -5   1  12      302.63      386.47     39.51 o 
  -3   1  12       44.41       54.59     16.22 o 
  -1   1  12      593.65      465.79     22.85 o 
   1   1  12        4.58      -18.09     12.06 o 
   3   1  12      230.09      251.94     21.18 o 
   5   1  12      218.88      292.93     31.76 o 
   7   1  12       46.39       -5.90     30.22 o 
   9   1  12       58.96       43.38     24.97 o 
  11   1  12       54.70      -11.80     38.09 o 
  13   1  12        0.51      -56.31     40.59 o 
  15   1  12       30.91       20.76     47.51 o 
  17   1  12        9.02       19.30     48.71 o 
 -16   2  12      536.37      653.35     59.28 o 
 -14   2  12      442.12      430.42     52.87 o 
 -12   2  12     2137.36     2058.66     86.85 o 
 -10   2  12     2449.13     2596.80     95.15 o 
  -8   2  12     1151.06      988.04     59.28 o 
  -6   2  12     2446.75     2448.49     86.85 o 
  -4   2  12     2357.05     2514.79     65.64 o 
  -2   2  12     1243.27     1208.51     42.36 o 
   0   2  12     3089.11     2995.38     72.74 o 
   2   2  12     3933.50     4097.28     78.57 o 
   4   2  12     8196.47     8570.45    146.43 o 
   6   2  12     3648.44     3587.10    119.01 o 
   8   2  12      590.31      452.38     42.91 o 
  10   2  12     1340.39     1541.71     59.63 o 
  12   2  12     2789.09     2536.86    106.45 o 
  14   2  12      428.84      407.20     60.19 o 
  16   2  12      286.81      291.76     59.61 o 
 -17   3  12       25.25      -27.77     52.33 o 
 -15   3  12      100.62       98.87     39.60 o 
 -13   3  12      191.06       91.68     39.25 o 
 -11   3  12      577.99      638.79     56.93 o 
  -9   3  12       13.24      -14.95     27.94 o 
  -7   3  12      150.12      235.03     37.38 o 
  -5   3  12      309.63      322.34     34.94 o 
  -3   3  12      397.11      389.54     29.34 o 
  -1   3  12      707.84      635.91     34.48 o 
   1   3  12      307.67      385.33     23.52 o 
   3   3  12      659.34      597.90     37.92 o 
   5   3  12     1699.68     1777.44     48.83 o 
   7   3  12        5.07       23.13     25.85 o 
   9   3  12        0.77       14.30     23.53 o 
  11   3  12      356.72      365.44     38.60 o 
  13   3  12       89.50       70.16     40.96 o 
  15   3  12      272.46      319.45     58.02 o 
  17   3  12        5.90       -7.58     48.71 o 
 -16   4  12       49.09      -17.09     56.61 o 
 -14   4  12     1004.61     1011.24     66.81 o 
 -12   4  12     2977.80     2832.00    106.48 o 
 -10   4  12     1341.37     1505.51     74.39 o 
  -8   4  12       73.03       69.53     29.42 o 
  -6   4  12       56.26       -3.72     30.58 o 
  -4   4  12     2698.04     2609.67     70.68 o 
  -2   4  12     3057.05     3292.93    117.10 o 
   0   4  12     5164.02     5284.39    154.00 o 
   2   4  12     4325.91     4444.44     98.99 o 
   4   4  12      497.34      420.02     39.60 o 
   6   4  12      156.77      145.76     32.45 o 
   8   4  12      330.33      396.70     42.21 o 
  10   4  12     1068.79     1085.43     63.55 o 
  12   4  12     1417.44     1248.34     70.79 o 
  14   4  12      874.79      984.32     74.77 o 
  16   4  12      120.63      109.37     52.09 o 
 -15   5  12       18.94       -4.27     56.61 o 
 -13   5  12      428.72      384.25     82.24 o 
 -11   5  12     1180.81     1323.81     72.88 o 
  -9   5  12       27.34        3.81     45.39 o 
  -7   5  12      131.96       85.34     26.32 o 
  -5   5  12      158.63      133.48     42.29 o 
  -3   5  12      369.75      385.65     48.10 o 
  -1   5  12     1919.65     1779.77     57.59 o 
   1   5  12     2403.76     2564.03     70.97 o 
   3   5  12      524.67      486.83     34.94 o 
   5   5  12      309.03      351.05     32.43 o 
   7   5  12       36.81       33.41     24.62 o 
   9   5  12      391.84      435.33     42.95 o 
  11   5  12      992.37      976.32     64.49 o 
  13   5  12      125.76      163.90     45.61 o 
  15   5  12       28.96      -42.84     37.90 o 
 -14   6  12      135.00      227.49     66.22 o 
 -12   6  12      481.19      373.81     73.69 o 
 -10   6  12     1487.31     1690.52     64.25 o 
  -8   6  12     1074.58     1012.55     50.66 o 
  -6   6  12      244.85      258.78     32.33 o 
  -4   6  12     1126.97     1198.74     50.65 o 
  -2   6  12        6.50      -30.41     20.27 o 
   0   6  12      547.06      606.06     49.46 o 
   2   6  12     4692.33     4697.27    174.62 o 
   4   6  12     1759.18     1794.48     61.42 o 
   6   6  12       77.79      109.56     28.35 o 
   8   6  12       45.89       34.84     30.13 o 
  10   6  12      305.98      300.45     39.94 o 
  12   6  12      652.23      532.09     47.69 o 
  14   6  12      266.27      307.79     51.40 o 
 -13   7  12      156.45      190.11     65.15 o 
 -11   7  12      380.99      369.54     74.76 o 
  -9   7  12      470.55      465.45     42.64 o 
  -7   7  12      409.00      438.80     54.67 o 
  -5   7  12      619.19      661.45     46.40 o 
  -3   7  12      898.55      913.72     46.48 o 
  -1   7  12       23.18        5.52     24.53 o 
   1   7  12      172.03      166.36     37.86 o 
   3   7  12     1720.86     1507.76    127.63 o 
   5   7  12     2709.21     2704.60     81.52 o 
   7   7  12      612.60      600.47     69.17 o 
   9   7  12       54.12       19.29     30.61 o 
  11   7  12       54.17       33.52     31.36 o 
  13   7  12       78.71       91.43     36.46 o 
 -12   8  12      231.69      277.69     72.63 o 
 -10   8  12      261.21      347.46     50.53 o 
  -8   8  12       90.09        7.04     29.16 o 
  -6   8  12      140.74       78.10     32.21 o 
  -4   8  12      998.50     1156.39     53.73 o 
  -2   8  12      332.09      334.99     35.67 o 
   0   8  12       78.59       42.72     36.04 o 
   2   8  12       14.57      -15.66     32.09 o 
   4   8  12      449.65      556.57    119.09 o 
   6   8  12     1897.80     1839.92     84.91 o 
   8   8  12      113.50      106.07     36.93 o 
  10   8  12       20.46       -2.17     30.82 o 
  12   8  12       80.73       98.34     36.25 o 
  -9   9  12      135.42       92.76     43.94 o 
  -7   9  12       19.73      -40.67     27.94 o 
  -5   9  12      928.26      998.35     54.03 o 
  -3   9  12      852.31      880.59     50.58 o 
  -1   9  12       19.67      -28.84     35.50 o 
   1   9  12      387.57      513.52     55.96 o 
   3   9  12      644.61      665.09     60.06 o 
   5   9  12     1148.72     1176.01     71.88 o 
   7   9  12      770.46      709.46     67.29 o 
   9   9  12       63.57       75.73     35.30 o 
  -8  10  12       18.94        7.78     40.74 o 
  -6  10  12      235.26      187.60     38.07 o 
  -4  10  12      205.38      173.45     53.94 o 
  -2  10  12        0.56       13.09     40.70 o 
   0  10  12       10.04      -12.09     38.76 o 
   2  10  12      296.83      317.80     52.04 o 
   4  10  12       88.08      107.38     44.82 o 
   6  10  12        3.69       37.34     41.45 o 
   8  10  12       75.80      108.52     46.44 o 
  -3  11  12      293.88      185.29     48.26 o 
  -1  11  12      380.80      469.16     60.51 o 
   1  11  12      613.60      705.84     66.76 o 
   3  11  12      323.75      403.34     57.38 o 
 -16   1  13      185.06      122.22     42.27 o 
 -14   1  13      354.05      311.71     71.02 o 
 -12   1  13      958.58     1037.70     64.19 o 
 -10   1  13     1625.88     1619.53     78.16 o 
  -8   1  13     1787.98     1685.95     75.14 o 
  -6   1  13     1666.81     1734.19     74.77 o 
  -4   1  13     4746.68     5076.46    141.60 o 
  -2   1  13     2766.30     2577.38     66.60 o 
   0   1  13     2176.12     2297.61     62.24 o 
   2   1  13     3527.22     3684.39     74.12 o 
   4   1  13    10943.37    10865.42    176.47 o 
   6   1  13     9576.89     9959.79    186.22 o 
   8   1  13     1157.82     1253.36     52.48 o 
  10   1  13       34.89      -37.91     25.28 o 
  12   1  13      619.30      608.73     66.75 o 
  14   1  13     1701.52     1746.12     96.67 o 
  16   1  13      809.02      876.79     83.74 o 
 -17   2  13        0.59       15.06     38.89 o 
 -15   2  13        8.70       -8.36     36.23 o 
 -13   2  13      112.18       55.91     38.13 o 
 -11   2  13       29.00       38.45     40.59 o 
  -9   2  13      111.53      180.22     38.49 o 
  -7   2  13       41.49        6.06     27.91 o 
  -5   2  13       21.17      -19.32     26.14 o 
  -3   2  13      274.37      271.26     26.01 o 
  -1   2  13      232.26      224.92     24.96 o 
   1   2  13       77.71       37.86     20.88 o 
   3   2  13      168.88      270.11     32.82 o 
   5   2  13      785.65      734.30     41.62 o 
   7   2  13       65.28       16.92     28.22 o 
   9   2  13        6.43      -34.93     23.29 o 
  11   2  13      130.32       95.09     53.63 o 
  13   2  13      351.20      346.20     56.84 o 
  15   2  13        5.79      -67.23     44.82 o 
  17   2  13        7.04      -42.39     47.92 o 
 -16   3  13      335.87      310.80     72.63 o 
 -14   3  13      239.84      231.00     57.14 o 
 -12   3  13      799.10      849.96     63.03 o 
 -10   3  13     2161.85     2108.77    105.74 o 
  -8   3  13      134.61      158.15     36.23 o 
  -6   3  13       26.43       21.94     28.67 o 
  -4   3  13     4380.92     4383.30    100.59 o 
  -2   3  13     9804.68     9654.44    211.31 o 
   0   3  13     5006.99     5267.75    113.75 o 
   2   3  13     2789.04     2841.43     74.79 o 
   4   3  13     2764.93     2459.73     59.21 o 
   6   3  13      473.63      618.85     40.47 o 
   8   3  13      734.94      756.07     44.52 o 
  10   3  13     2823.51     2532.99     93.74 o 
  12   3  13     1743.82     1777.73     72.62 o 
  14   3  13      842.36      866.67     77.19 o 
  16   3  13      169.53      243.45     60.40 o 
 -15   4  13       57.33       33.11     58.74 o 
 -13   4  13      193.42      196.39     46.40 o 
 -11   4  13      223.14      203.04     44.82 o 
  -9   4  13      213.67      223.40     42.66 o 
  -7   4  13      295.55      262.12     56.07 o 
  -5   4  13       25.04       14.03     26.15 o 
  -3   4  13     2533.16     2548.35     71.32 o 
  -1   4  13      312.56      364.92     32.68 o 
   1   4  13     1090.17     1129.86     47.64 o 
   3   4  13      646.40      606.51     39.99 o 
   5   4  13       43.31       50.40     23.60 o 
   7   4  13      330.85      395.87     36.74 o 
   9   4  13     1271.57     1298.61     59.81 o 
  11   4  13      150.51      102.29     34.45 o 
  13   4  13      208.14      272.05     42.21 o 
  15   4  13      139.40       60.57     49.02 o 
 -14   5  13      182.15      238.17     70.49 o 
 -12   5  13     1410.58     1540.82     81.52 o 
 -10   5  13     1084.46     1120.38     97.19 o 
  -8   5  13       11.46      -45.87     30.58 o 
  -6   5  13      286.96      343.17     49.42 o 
  -4   5  13      315.27      301.52     32.49 o 
  -2   5  13     3244.46     3383.91     86.61 o 
   0   5  13     9746.74     9495.36    223.44 o 
   2   5  13      910.90      967.96     44.14 o 
   4   5  13      165.57      153.82     33.55 o 
   6   5  13     1149.66     1250.34     85.44 o 
   8   5  13      385.73      306.56     45.31 o 
  10   5  13     1016.36      880.15     63.32 o 
  12   5  13     1248.93     1324.37    117.48 o 
  14   5  13      332.01      220.89     41.89 o 
 -13   6  13       57.01       38.45     57.67 o 
 -11   6  13      272.29      330.13     51.73 o 
  -9   6  13      424.01      403.35     51.34 o 
  -7   6  13       91.84       57.51     29.06 o 
  -5   6  13       29.57      -13.83     24.52 o 
  -3   6  13      260.43      329.81     34.01 o 
  -1   6  13     1637.70     1633.81     57.83 o 
   1   6  13      492.77      413.42     44.08 o 
   3   6  13       60.28       39.79     32.09 o 
   5   6  13     1749.38     1955.58    116.42 o 
   7   6  13      674.58      666.47     47.81 o 
   9   6  13      129.54       61.47     31.40 o 
  11   6  13      462.30      496.66     47.87 o 
  13   6  13      222.51      271.90     50.18 o 
 -12   7  13       87.59       84.38     63.01 o 
 -10   7  13      578.11      568.57     60.29 o 
  -8   7  13      157.75      140.60     35.15 o 
  -6   7  13      302.72      381.48     40.04 o 
  -4   7  13      390.31      341.53     40.08 o 
  -2   7  13      829.82      947.40     48.61 o 
   0   7  13      293.84      330.57     43.94 o 
   2   7  13      308.33      278.91     53.40 o 
   4   7  13     2498.26     2328.47     93.96 o 
   6   7  13      995.51     1093.95    108.94 o 
   8   7  13        6.98      -31.23     29.03 o 
  10   7  13      107.44       59.89     33.33 o 
  12   7  13      233.71      242.18     41.69 o 
 -11   8  13      346.97      293.71     74.76 o 
  -9   8  13      269.70      249.00     39.45 o 
  -7   8  13       52.11       40.38     31.62 o 
  -5   8  13      486.67      471.60     43.56 o 
  -3   8  13      240.76      244.84     36.17 o 
  -1   8  13       61.33       43.57     41.65 o 
   1   8  13      130.61       73.08     39.18 o 
   3   8  13     1001.84     1034.38     67.51 o 
   5   8  13     2072.27     2051.40     90.81 o 
   7   8  13      668.63      703.24     64.19 o 
   9   8  13       36.13      -29.68     29.28 o 
  11   8  13       35.01       31.53     33.41 o 
  -8   9  13       10.16      -31.11     38.00 o 
  -6   9  13      265.38      200.42     37.74 o 
  -4   9  13      422.20      400.96     43.10 o 
  -2   9  13      150.01      104.33     49.66 o 
   0   9  13       52.70        6.94     49.66 o 
   2   9  13      229.05      227.78     75.83 o 
   4   9  13      460.58      473.59     63.55 o 
   6   9  13      113.96      239.20     67.82 o 
   8   9  13       53.89       35.53     65.68 o 
  -5  10  13      258.00      160.51     47.42 o 
  -3  10  13      181.44      202.47     49.57 o 
  -1  10  13      514.52      593.56     61.73 o 
   1  10  13      218.32      220.08     51.27 o 
   3  10  13      222.66      248.97     50.77 o 
   5  10  13      614.82      683.26     67.97 o 
 -16   0  14      315.97      398.38     76.90 o 
 -14   0  14      132.51      211.47     66.22 o 
 -12   0  14       34.16      -24.56     50.20 o 
 -10   0  14     1857.77     1992.97    124.96 o 
  -8   0  14     1025.85      933.47     86.51 o 
  -6   0  14      269.46      438.97     66.22 o 
  -4   0  14      739.13      913.18     80.10 o 
  -2   0  14      156.63      101.46     43.79 o 
   0   0  14     2352.43     2199.10    115.35 o 
   2   0  14      930.45      915.89     51.52 o 
   4   0  14     2142.39     2149.36    131.90 o 
   6   0  14    13572.43    13675.84    653.11 o 
   8   0  14     2342.58     2145.29     83.14 o 
  10   0  14       20.85      -68.35     46.99 o 
  12   0  14      811.94      728.40     97.19 o 
  14   0  14     1249.18     1301.94    126.03 o 
  16   0  14      769.97      974.05    121.76 o 
 -15   1  14        1.86      -30.20     35.11 o 
 -13   1  14        0.32      -19.82     34.97 o 
 -11   1  14       70.85       79.79     38.49 o 
  -9   1  14      168.57      228.23     80.64 o 
  -7   1  14      177.15      129.58     58.74 o 
  -5   1  14       83.36       59.01     32.09 o 
  -3   1  14       11.20      -39.76     26.74 o 
  -1   1  14      201.00      188.55     35.11 o 
   1   1  14      734.55      663.86     37.45 o 
   3   1  14      108.08       48.20     20.19 o 
   5   1  14      167.95      247.12     50.41 o 
   7   1  14       38.81       64.89     26.46 o 
   9   1  14       93.27       27.85     27.03 o 
  11   1  14       30.34      -40.88     39.25 o 
  13   1  14       14.70        7.38     43.78 o 
  15   1  14        6.03       28.16     50.53 o 
 -16   2  14      381.66      479.57     59.61 o 
 -14   2  14        2.89        8.51     37.33 o 
 -12   2  14        7.78      -35.07     35.11 o 
 -10   2  14     1353.11     1374.49    111.61 o 
  -8   2  14      557.38      659.60     53.99 o 
  -6   2  14       85.69       89.80     55.00 o 
  -4   2  14      487.91      552.56    111.61 o 
  -2   2  14      201.08      238.74     26.69 o 
   0   2  14     2449.66     2508.50     68.71 o 
   2   2  14     2377.30     2357.78     67.17 o 
   4   2  14     2049.07     2062.05     54.86 o 
   6   2  14     1500.10     1428.30     56.82 o 
   8   2  14      941.32      800.59     46.14 o 
  10   2  14     2743.82     3082.04    106.06 o 
  12   2  14     1585.70     1512.57     88.35 o 
  14   2  14      515.33      557.49     69.83 o 
  16   2  14      368.22      380.04     66.81 o 
 -15   3  14      130.10       98.20     63.55 o 
 -13   3  14        1.03      -34.86     36.48 o 
 -11   3  14       10.02      -33.47     34.72 o 
  -9   3  14       96.81       68.35     48.60 o 
  -7   3  14       28.46       14.77     28.31 o 
  -5   3  14      480.11      565.69     50.53 o 
  -3   3  14        2.27       19.10     21.24 o 
  -1   3  14      241.41      179.46     36.26 o 
   1   3  14      267.93      254.52     29.54 o 
   3   3  14      255.67      185.54     28.37 o 
   5   3  14      336.63      334.04     31.96 o 
   7   3  14      367.94      396.34     41.56 o 
   9   3  14       45.21       61.40     31.70 o 
  11   3  14      379.12      453.33     46.21 o 
  13   3  14       87.68       12.28     49.66 o 
  15   3  14       24.94      -24.56     46.82 o 
 -14   4  14      381.15      396.38     56.93 o 
 -12   4  14      270.01      273.93     50.58 o 
 -10   4  14      269.18      255.78     48.32 o 
  -8   4  14       92.93      -29.59     33.20 o 
  -6   4  14      500.52      411.86     47.58 o 
  -4   4  14     1152.83     1226.15     50.15 o 
  -2   4  14     7520.55     7677.10    161.12 o 
   0   4  14     3146.49     3290.70     84.89 o 
   2   4  14      201.56      210.92     35.37 o 
   4   4  14      235.67      133.69     39.52 o 
   6   4  14     2559.39     2490.83     75.58 o 
   8   4  14     3502.59     3064.85     90.09 o 
  10   4  14     1642.87     1812.17     71.52 o 
  12   4  14      898.18      780.70     54.49 o 
  14   4  14      213.77      270.70     58.85 o 
 -13   5  14        6.24      -17.74     40.05 o 
 -11   5  14      116.95       78.92     40.59 o 
  -9   5  14      392.21      470.79     72.63 o 
  -7   5  14       97.96       60.04     35.58 o 
  -5   5  14       24.79       -6.77     24.64 o 
  -3   5  14      359.87      422.97     36.32 o 
  -1   5  14     1290.26     1299.69     85.56 o 
   1   5  14      106.83      138.00     28.20 o 
   3   5  14      551.34      508.71    127.10 o 
   5   5  14      222.49      274.15     41.67 o 
   7   5  14      952.31     1007.74     64.18 o 
   9   5  14      536.16      523.14    131.37 o 
  11   5  14      546.44      605.97     50.15 o 
  13   5  14       37.60      -30.01     33.16 o 
 -12   6  14       79.13       27.24     67.29 o 
 -10   6  14      221.50      186.27     46.44 o 
  -8   6  14      251.05      238.48     47.58 o 
  -6   6  14        6.09      -35.76     23.84 o 
  -4   6  14        5.11      -18.00     23.99 o 
  -2   6  14      401.24      427.63     37.54 o 
   0   6  14      563.21      521.32     39.90 o 
   2   6  14     1375.94     1180.42    136.18 o 
   4   6  14      420.07      459.55     76.90 o 
   6   6  14      225.13      247.44     45.14 o 
   8   6  14      872.53      757.05    173.02 o 
  10   6  14      615.77      652.40     62.30 o 
  12   6  14      177.12      109.61     45.14 o 
 -11   7  14      191.08      144.39     49.46 o 
  -9   7  14      533.23      513.47     58.89 o 
  -7   7  14       62.97       -2.29     29.59 o 
  -5   7  14      128.48      162.96     35.10 o 
  -3   7  14       12.00      -26.91     26.34 o 
  -1   7  14       14.10       37.88     48.60 o 
   1   7  14      241.75      232.35     42.83 o 
   3   7  14      475.10      484.08     54.74 o 
   5   7  14      552.22      487.26     97.73 o 
   7   7  14      584.82      602.50     59.28 o 
   9   7  14      179.35      187.63     38.63 o 
  11   7  14       43.50       67.39     35.41 o 
 -10   8  14       12.07       19.22     54.47 o 
  -8   8  14       73.31       42.48     33.90 o 
  -6   8  14       15.57      -27.14     30.52 o 
  -4   8  14       43.83       11.16     30.19 o 
  -2   8  14      312.56      296.96     49.02 o 
   0   8  14        1.49       20.62     37.38 o 
   2   8  14      141.91       82.87     45.93 o 
   4   8  14      689.66      822.07     63.73 o 
   6   8  14      374.68      262.72     50.22 o 
   8   8  14      131.46       91.18     45.39 o 
  10   8  14       76.92       76.52     36.82 o 
  -7   9  14      340.39      332.37     48.13 o 
  -5   9  14       14.02      -10.06     32.02 o 
  -3   9  14        6.35      -25.40     38.89 o 
  -1   9  14      129.52      115.47     44.82 o 
   1   9  14       65.71       54.09     51.80 o 
   3   9  14      142.32      173.91     49.27 o 
   5   9  14      549.20      597.68     62.63 o 
   7   9  14      316.32      358.06     59.19 o 
  -4  10  14        8.04      -40.73     50.73 o 
  -2  10  14       36.24       52.57     44.82 o 
   0  10  14       65.10       23.97     44.89 o 
   2  10  14       85.38       40.92     52.87 o 
   4  10  14       18.80       64.08     57.67 o 
 -14   1  15       21.33      -34.27     35.47 o 
 -12   1  15        2.60      -44.77     50.20 o 
 -10   1  15      981.51      948.06     90.25 o 
  -8   1  15     3092.41     2975.11    160.74 o 
  -6   1  15     1402.60     1385.04     90.78 o 
  -4   1  15     1532.41     1357.07     69.43 o 
  -2   1  15        6.65      -11.19     28.25 o 
   0   1  15      116.02      114.43     33.88 o 
   2   1  15        6.07       -9.52     20.90 o 
   4   1  15     1034.62     1145.02     43.17 o 
   6   1  15      801.29      685.55     37.46 o 
   8   1  15      519.42      638.85     44.17 o 
  10   1  15      992.26      986.48     72.45 o 
  12   1  15      571.79      570.20     67.59 o 
  14   1  15      318.79      424.44     66.46 o 
 -15   2  15       36.51       19.61     40.15 o 
 -13   2  15        0.33      -31.40     38.00 o 
 -11   2  15        0.43      -51.53     34.36 o 
  -9   2  15      101.70      129.68     41.91 o 
  -7   2  15      557.67      650.98     65.15 o 
  -5   2  15      100.59      124.33     53.94 o 
  -3   2  15       26.45       22.79     30.94 o 
  -1   2  15      856.16      874.27     57.38 o 
   1   2  15      171.84      176.49     26.20 o 
   3   2  15        0.52      -39.26     30.90 o 
   5   2  15      171.79      222.01     26.32 o 
   7   2  15        7.60       -5.53     26.04 o 
   9   2  15       66.22      109.45     32.94 o 
  11   2  15      271.79      267.19     52.04 o 
  13   2  15        1.25      -62.18     41.45 o 
  15   2  15        0.63      -24.19     48.67 o 
 -14   3  15      133.50      135.64     46.82 o 
 -12   3  15       87.04       26.40     41.45 o 
 -10   3  15      130.85      118.08     45.69 o 
  -8   3  15        4.06      -25.31     34.97 o 
  -6   3  15     1221.06     1198.80     69.10 o 
  -4   3  15     1223.20     1308.16     70.19 o 
  -2   3  15       26.09       26.21     31.33 o 
   0   3  15      105.91      131.29     28.93 o 
   2   3  15        8.36      -29.32     21.06 o 
   4   3  15     1141.25      953.48     58.15 o 
   6   3  15      191.68      100.55     29.13 o 
   8   3  15     4468.54     4703.19    117.77 o 
  10   3  15     1720.56     1613.56     73.20 o 
  12   3  15      319.19      302.16     57.02 o 
  14   3  15       72.12       77.53     51.73 o 
 -13   4  15        6.84      -12.57     50.20 o 
 -11   4  15      130.04      129.53     50.73 o 
  -9   4  15       10.98      -54.93     36.62 o 
  -7   4  15      159.74      264.50     81.71 o 
  -5   4  15      953.66     1018.61     64.90 o 
  -3   4  15      101.63      103.56     26.50 o 
  -1   4  15       88.27       51.34     25.93 o 
   1   4  15        4.05      -25.71     22.60 o 
   3   4  15       53.59       12.78     29.95 o 
   5   4  15       76.94       64.11     33.45 o 
   7   4  15      694.26      760.37     56.12 o 
   9   4  15      879.77     1065.39     77.91 o 
  11   4  15       30.95      -36.73     33.47 o 
  13   4  15        7.01       -5.94     44.86 o 
 -12   5  15       12.95      -35.81     71.56 o 
 -10   5  15       33.99       17.62     51.80 o 
  -8   5  15      420.93      424.15     58.74 o 
  -6   5  15       10.09       -2.93     35.87 o 
  -4   5  15       61.84       31.83     27.20 o 
  -2   5  15     1274.22     1382.68     62.08 o 
   0   5  15      157.97      112.72     54.74 o 
   2   5  15     1045.72      877.26     57.48 o 
   4   5  15       15.10      -28.66     76.37 o 
   6   5  15      829.89      689.93     57.02 o 
   8   5  15     1048.48     1141.00     58.19 o 
  10   5  15      970.32      950.49     57.62 o 
  12   5  15      199.10      160.39     65.41 o 
 -11   6  15       44.47      -41.78     39.64 o 
  -9   6  15      239.69      227.34     50.58 o 
  -7   6  15      602.71      601.48     68.35 o 
  -5   6  15       44.20       21.07     29.06 o 
  -3   6  15       56.89       49.09     29.62 o 
  -1   6  15      365.79      343.90     48.59 o 
   1   6  15       68.02        9.44     35.72 o 
   3   6  15        4.08      -55.98     56.61 o 
   5   6  15      120.36      141.88     41.67 o 
   7   6  15      247.65      215.77     47.20 o 
   9   6  15      481.33      455.15     81.71 o 
  11   6  15      264.40      176.44     40.03 o 
 -10   7  15      264.21      312.18     57.16 o 
  -8   7  15      292.22      309.72     54.86 o 
  -6   7  15       29.05      -29.30     29.84 o 
  -4   7  15       55.10       38.28     30.30 o 
  -2   7  15      257.28      199.97     36.11 o 
   0   7  15       38.97       17.13     35.40 o 
   2   7  15      257.56      200.19     46.66 o 
   4   7  15        1.42      -34.71     38.52 o 
   6   7  15      317.79      321.57     53.24 o 
   8   7  15      387.40      332.69     51.73 o 
  10   7  15       39.56        4.45     40.59 o 
  -9   8  15      661.52      788.41     70.99 o 
  -7   8  15      572.10      671.32     64.33 o 
  -5   8  15       51.10       29.77     33.59 o 
  -3   8  15       71.18       17.00     31.46 o 
  -1   8  15        1.80      -29.91     46.99 o 
   1   8  15      214.08      290.71     68.89 o 
   3   8  15      113.13       99.78     53.40 o 
   5   8  15      170.31      203.17     49.78 o 
   7   8  15      335.63      329.95     56.51 o 
   9   8  15       35.55       28.19     44.48 o 
  -6   9  15       78.60      113.04     38.40 o 
  -4   9  15        5.71      -28.58     41.67 o 
  -2   9  15      106.91       77.45     46.22 o 
   0   9  15        9.74       -7.13     47.53 o 
   2   9  15       59.56       58.10     51.27 o 
   4   9  15       25.88       64.77     50.73 o 
   6   9  15       44.40       58.48     47.16 o 
 -14   0  16       75.58      119.62     64.08 o 
 -12   0  16      480.65      430.42     84.38 o 
  -8   0  16     3932.57     3731.74    184.77 o 
  -6   0  16      459.09      249.92     68.35 o 
  -4   0  16     1869.30     2308.04    135.64 o 
  -2   0  16      260.63      233.90     65.15 o 
   0   0  16       57.08       16.02     49.13 o 
   2   0  16     3375.42     3383.56    158.07 o 
   4   0  16       90.84       46.75     41.65 o 
   6   0  16      145.10      158.29     36.91 o 
   8   0  16      522.19      564.99     76.90 o 
  10   0  16      451.33      474.21     85.44 o 
  12   0  16      474.28      476.35     88.65 o 
  14   0  16       90.28        7.48     77.97 o 
 -13   1  16        0.57      -58.33     38.89 o 
 -11   1  16       88.62      128.29     63.55 o 
  -9   1  16       30.42       30.57     42.27 o 
  -7   1  16        4.81      -13.93     36.23 o 
  -5   1  16       37.36        7.78     34.35 o 
  -3   1  16       40.09       55.12     37.33 o 
  -1   1  16      103.55       62.42     34.72 o 
   1   1  16      427.06      380.76     46.07 o 
   3   1  16       34.58       30.19     25.10 o 
   5   1  16      145.49      108.68     24.61 o 
   7   1  16       30.00      -33.72     26.22 o 
   9   1  16       55.90        3.78     38.92 o 
  11   1  16       28.77       -9.59     40.76 o 
  13   1  16        7.25      -27.72     48.26 o 
 -14   2  16      260.24      262.68     55.13 o 
 -12   2  16       38.63       17.60     42.27 o 
 -10   2  16       94.16       55.89     41.35 o 
  -8   2  16     5500.89     5822.61    173.68 o 
  -6   2  16     3107.22     2776.51    108.36 o 
  -4   2  16      595.02      670.24     61.16 o 
  -2   2  16       57.92       79.50     43.79 o 
   0   2  16      151.34      224.82     41.52 o 
   2   2  16     1685.57     1681.71     60.07 o 
   4   2  16      109.94       74.80     28.04 o 
   6   2  16       91.61       91.29     29.18 o 
   8   2  16      995.18      956.11     54.08 o 
  10   2  16      693.65      600.18     63.32 o 
  12   2  16      630.74      823.96     77.02 o 
  14   2  16      127.61       53.94     52.87 o 
 -13   3  16       48.57       -2.73     43.42 o 
 -11   3  16       66.45       39.05     43.78 o 
  -9   3  16      129.07      142.60     47.09 o 
  -7   3  16      685.45      801.07     66.81 o 
  -5   3  16       45.66       54.88     66.75 o 
  -3   3  16      798.30      766.43     59.65 o 
  -1   3  16       54.04      -28.42     32.09 o 
   1   3  16       58.35       26.74     25.28 o 
   3   3  16      102.83      129.50     28.97 o 
   5   3  16       16.03      -18.69     31.72 o 
   7   3  16      193.43      268.62     37.58 o 
   9   3  16      113.20      100.93     33.87 o 
  11   3  16       35.96      -19.48     34.80 o 
  13   3  16      114.31      127.62     52.48 o 
 -12   4  16       64.19      -13.02     44.32 o 
 -10   4  16        5.26      -29.66     60.88 o 
  -8   4  16      470.30      455.79     58.09 o 
  -6   4  16     1557.77     1531.13     82.49 o 
  -4   4  16     3934.54     3754.95    161.81 o 
  -2   4  16     1893.59     1747.90     83.24 o 
   0   4  16       86.02       19.66     27.20 o 
   2   4  16      756.22      666.91     44.40 o 
   4   4  16      100.73       52.45     36.16 o 
   6   4  16     1152.03     1257.50     82.77 o 
   8   4  16     1507.58     1336.27     62.43 o 
  10   4  16      768.11      698.59     51.64 o 
  12   4  16       61.91      101.69     39.14 o 
 -11   5  16       25.76      -41.93     46.46 o 
  -9   5  16      144.00      153.80     47.58 o 
  -7   5  16      557.30      716.36     66.68 o 
  -5   5  16      348.87      369.55     55.13 o 
  -3   5  16     1465.22     1507.25    138.31 o 
  -1   5  16        1.73      -50.35     33.56 o 
   1   5  16        3.53      -48.06     32.04 o 
   3   5  16       24.28      -31.51     33.23 o 
   5   5  16       15.75      -13.95     42.19 o 
   7   5  16      778.29      873.46     75.83 o 
   9   5  16      220.77      212.82     39.71 o 
  11   5  16       82.97       81.80     37.30 o 
 -10   6  16      217.81      213.93    108.41 o 
  -8   6  16      463.70      516.15     63.81 o 
  -6   6  16     1274.11     1382.66     80.01 o 
  -4   6  16      303.51      401.58     56.57 o 
  -2   6  16       36.21        4.97     35.08 o 
   0   6  16       47.76      -42.12     36.31 o 
   2   6  16      205.06      206.80     44.84 o 
   4   6  16       58.66       39.61     37.74 o 
   6   6  16       81.11       97.87     41.35 o 
   8   6  16      202.10      176.93     54.47 o 
  10   6  16      169.45      206.46     50.94 o 
  -9   7  16      352.91      357.73     63.01 o 
  -7   7  16      522.63      556.92     65.50 o 
  -5   7  16      318.37      370.15     55.50 o 
  -3   7  16       29.70       33.43     46.90 o 
  -1   7  16       16.04      -22.26     38.49 o 
   1   7  16      656.21      692.20     62.87 o 
   3   7  16      289.33      415.83     92.92 o 
   5   7  16       16.73      -41.12     40.03 o 
   7   7  16       81.46      116.31     49.13 o 
   9   7  16       49.74       29.34     45.14 o 
  -6   8  16      311.99      371.44     58.68 o 
  -4   8  16       23.46      -41.89     32.86 o 
  -2   8  16        6.90      -53.61     40.27 o 
   0   8  16       94.21      132.29     81.17 o 
   2   8  16        0.86       40.98     43.03 o 
   4   8  16       62.98       20.59     45.65 o 
   6   8  16       25.94      -13.73     58.21 o 
  -3   9  16       28.83        5.20     45.31 o 
  -1   9  16      133.74       83.28     48.36 o 
   1   9  16      134.00      167.73     52.87 o 
   3   9  16       46.54       25.65     45.61 o 
 -12   1  17      283.06      262.88     53.62 o 
 -10   1  17     1374.13     1372.87     84.96 o 
  -8   1  17      908.30      917.39     70.24 o 
  -6   1  17      827.08      824.43     67.96 o 
  -4   1  17     2345.58     2319.53     98.93 o 
  -2   1  17      246.06      286.79     50.77 o 
   0   1  17     3951.03     3908.61    128.39 o 
   2   1  17     2546.59     2477.50     99.31 o 
   4   1  17      940.34      962.60     56.71 o 
   6   1  17      332.90      359.70     62.63 o 
   8   1  17       97.35       38.71     33.07 o 
  10   1  17      579.91      749.41     77.97 o 
  12   1  17      571.11      540.64     68.27 o 
 -13   2  17        1.99      -27.50     41.79 o 
 -11   2  17       10.39      -57.22     41.45 o 
  -9   2  17      210.97      201.47     53.56 o 
  -7   2  17        8.60       -6.01     39.08 o 
  -5   2  17       64.20       77.29     45.29 o 
  -3   2  17       41.76      -17.36     39.60 o 
  -1   2  17       94.95       92.33     42.27 o 
   1   2  17      334.33      349.37     50.53 o 
   3   2  17       13.96      -36.88     25.18 o 
   5   2  17       13.61      -47.54     31.69 o 
   7   2  17        4.13      -38.45     25.63 o 
   9   2  17       63.05       27.27     33.93 o 
  11   2  17       69.03       49.66     43.80 o 
  13   2  17        0.69       15.25     51.29 o 
 -12   3  17       24.62      -24.73     40.74 o 
 -10   3  17       15.25      -58.61     39.08 o 
  -8   3  17      469.50      532.81     63.81 o 
  -6   3  17     3534.80     3325.34    123.44 o 
  -4   3  17     3683.79     3663.48    128.72 o 
  -2   3  17      419.14      551.52    166.61 o 
   0   3  17     1133.81     1194.85     69.83 o 
   2   3  17      135.53       84.08     44.12 o 
   4   3  17      340.95      414.12     51.52 o 
   6   3  17     1305.23     1143.46     69.37 o 
   8   3  17      482.52      432.49     56.17 o 
  10   3  17      440.45      659.65     52.83 o 
  12   3  17      332.93      381.32     64.19 o 
 -11   4  17        0.43      -63.01     56.61 o 
  -9   4  17        5.89      -39.73     41.21 o 
  -7   4  17      123.55      105.39     47.09 o 
  -5   4  17     1861.47     1942.52     94.51 o 
  -3   4  17       41.39      117.37     43.72 o 
  -1   4  17       27.80      -30.36     52.87 o 
   1   4  17      286.86      279.32     36.96 o 
   3   4  17       44.02       51.46     36.34 o 
   5   4  17      551.26      601.80     58.78 o 
   7   4  17      263.81      218.89     48.32 o 
   9   4  17        6.87      -37.04     38.73 o 
  11   4  17       90.13      128.65     39.76 o 
 -10   5  17       27.75       15.90     58.74 o 
  -8   5  17      314.20      347.80     57.02 o 
  -6   5  17     1120.25     1094.93     91.85 o 
  -4   5  17     2547.97     2527.36    123.89 o 
  -2   5  17      606.27      577.00     59.43 o 
   0   5  17       16.67      -41.04     27.36 o 
   2   5  17      524.65      516.27     79.57 o 
   4   5  17      900.93      905.68     64.07 o 
   6   5  17      219.75      178.70     44.18 o 
   8   5  17      370.85      416.10    110.54 o 
  10   5  17       89.04       82.41     47.51 o 
  -9   6  17      147.57       59.47     46.75 o 
  -7   6  17       78.96      123.84     47.70 o 
  -5   6  17      647.33      681.68    148.99 o 
  -3   6  17      331.44      328.00     53.48 o 
  -1   6  17       82.20       51.49     41.97 o 
   1   6  17      305.50      337.81     51.85 o 
   3   6  17      330.50      410.11     54.99 o 
   5   6  17      129.75      152.11     46.66 o 
   7   6  17        5.55       29.91     43.80 o 
   9   6  17      183.66      151.23     49.12 o 
  -8   7  17      373.79      328.49     99.86 o 
  -6   7  17      243.27      146.07     51.31 o 
  -4   7  17       18.32       19.26     41.03 o 
  -2   7  17      208.71      257.18     51.63 o 
   0   7  17      390.27      430.35     58.23 o 
   2   7  17      371.79      341.79     54.74 o 
   4   7  17      202.38      272.90     53.81 o 
   6   7  17       81.35        0.27     45.24 o 
  -5   8  17       90.07       40.35     55.00 o 
  -3   8  17       81.23       37.98     46.84 o 
  -1   8  17      305.83      439.63     95.06 o 
   1   8  17      467.95      561.37    147.92 o 
   3   8  17      343.63      411.45     59.30 o 
 -12   0  18     2155.54     2225.80    154.87 o 
 -10   0  18      360.77      325.75     84.38 o 
  -8   0  18      181.87       88.65     68.35 o 
  -6   0  18      172.97      129.23     69.42 o 
  -4   0  18       81.80       39.52     66.22 o 
  -2   0  18     3393.75     3524.54    178.36 o 
   0   0  18     2630.74     2578.25    147.39 o 
   2   0  18     2006.14     2146.76    133.51 o 
   4   0  18     1509.38     1635.17    119.62 o 
   6   0  18       85.87       61.12     38.32 o 
   8   0  18      418.02      473.14     81.17 o 
  10   0  18      146.77      122.82     69.42 o 
  12   0  18      124.39       52.33     75.83 o 
 -11   1  18       95.43       72.74     57.14 o 
  -9   1  18       59.37       35.98     53.94 o 
  -7   1  18        0.79       45.20     46.40 o 
  -5   1  18        1.46      -50.44     39.25 o 
  -3   1  18        1.68      -45.42     36.98 o 
  -1   1  18      357.28      547.54     62.14 o 
   1   1  18       33.74      -31.44     40.15 o 
   3   1  18        0.76        2.88     41.15 o 
   5   1  18        6.00      -41.94     27.96 o 
   7   1  18       41.35      -16.42     36.16 o 
   9   1  18       74.16       33.11     40.03 o 
  11   1  18       41.84       12.27     45.99 o 
 -12   2  18       83.20       84.83     51.73 o 
 -10   2  18      254.75      247.40     57.74 o 
  -8   2  18      548.12      527.41     92.92 o 
  -6   2  18      361.80      325.76     59.28 o 
  -4   2  18       57.05       -2.07     59.28 o 
  -2   2  18     2110.88     2168.05     98.93 o 
   0   2  18      860.61      892.13     70.98 o 
   2   2  18     1864.29     1976.38    110.01 o 
   4   2  18     2175.24     2069.83    134.04 o 
   6   2  18       96.02       25.22     40.59 o 
   8   2  18      197.10      240.67     88.11 o 
  10   2  18      179.80      125.58     47.95 o 
  12   2  18      414.62      556.09     69.78 o 
 -11   3  18       20.82      -64.22     45.39 o 
  -9   3  18       27.59      -18.46     83.31 o 
  -7   3  18      148.60      127.85     49.78 o 
  -5   3  18       12.77      -13.99     67.82 o 
  -3   3  18       89.19       73.01    107.87 o 
  -1   3  18      340.67      364.72     55.50 o 
   1   3  18        1.86      -53.24     35.50 o 
   3   3  18      683.34      714.90     59.87 o 
   5   3  18       64.41       37.04     39.94 o 
   7   3  18        2.94      -51.46     34.31 o 
   9   3  18       10.45        8.80     42.97 o 
  11   3  18       58.64       42.32     47.20 o 
 -10   4  18        2.52      -31.82     47.20 o 
  -8   4  18       33.83       -2.82     44.18 o 
  -6   4  18      982.01      748.45    192.78 o 
  -4   4  18     1458.13     1450.99     85.71 o 
  -2   4  18      771.79      785.72     65.65 o 
   0   4  18       43.79       19.76     40.59 o 
   2   4  18      545.20      631.30     58.24 o 
   4   4  18     1250.01     1190.86     70.80 o 
   6   4  18      647.59      584.98     59.53 o 
   8   4  18      317.79      442.34     81.71 o 
  10   4  18       37.57      -35.62     42.11 o 
  -9   5  18        1.18        6.92     53.94 o 
  -7   5  18      244.55      234.91     54.38 o 
  -5   5  18      275.42      261.31     54.12 o 
  -3   5  18      363.72      517.55     64.30 o 
  -1   5  18      288.72      286.48     68.89 o 
   1   5  18        4.14      -32.69     39.08 o 
   3   5  18      688.48      895.37    102.53 o 
   5   5  18      226.75      169.90     46.53 o 
   7   5  18       62.51       -6.86     43.78 o 
   9   5  18      105.13      116.19     48.36 o 
  -8   6  18      103.92       69.79     49.43 o 
  -6   6  18      200.78      230.63     53.48 o 
  -4   6  18      112.17      129.72     49.23 o 
  -2   6  18       45.83        9.02     58.21 o 
   0   6  18      697.46      779.03     67.06 o 
   2   6  18     1322.67     1413.61    110.54 o 
   4   6  18      460.84      506.48     61.38 o 
   6   6  18      153.81      108.14     63.01 o 
  -5   7  18       57.19        1.45     44.39 o 
  -3   7  18       45.13      -16.02     67.29 o 
  -1   7  18      402.02      520.73     62.49 o 
   1   7  18      822.42      959.86     76.14 o 
   3   7  18      782.26      858.04    208.27 o 
   5   7  18       34.34        4.34     44.54 o 
 -10   1  19      303.49      300.41    151.66 o 
  -8   1  19      118.76      107.34     51.35 o 
  -6   1  19      107.50       55.17     56.07 o 
  -4   1  19      747.10      799.30     83.84 o 
  -2   1  19     1792.86     1738.33     92.88 o 
   0   1  19     1089.93     1049.50     76.63 o 
   2   1  19     2980.32     3138.98    160.21 o 
   4   1  19      358.61      359.15     58.09 o 
   6   1  19      450.16      527.61     86.51 o 
   8   1  19      322.15      301.19     70.49 o 
  10   1  19       52.10        5.90     44.08 o 
  -9   2  19       18.61      -19.04     45.77 o 
  -7   2  19       41.95        5.25     45.99 o 
  -5   2  19        7.66      -56.61     37.74 o 
  -3   2  19      421.42      486.25    117.48 o 
  -1   2  19       11.68      -58.91     39.27 o 
   1   2  19      252.30      211.88     50.22 o 
   3   2  19       87.17       74.25     44.25 o 
   5   2  19       21.45       -3.20     58.74 o 
   7   2  19      105.80       80.55     42.42 o 
   9   2  19        2.44      -63.01     54.47 o 
 -10   3  19       92.29        8.87     55.00 o 
  -8   3  19      671.44      761.22     77.41 o 
  -6   3  19      217.58      297.23     56.84 o 
  -4   3  19      390.43      363.15     58.78 o 
  -2   3  19      631.51      678.77     70.24 o 
   0   3  19      440.18      553.18     64.14 o 
   2   3  19     1154.66     1216.17     75.12 o 
   4   3  19      725.58      761.51    100.40 o 
   6   3  19      597.92      488.69     83.31 o 
   8   3  19      221.41      220.88     50.97 o 
  -9   4  19       31.65      -37.55     77.97 o 
  -7   4  19      258.87      255.51     59.25 o 
  -5   4  19       28.21       22.16     47.56 o 
  -3   4  19      277.96      250.60     54.99 o 
  -1   4  19        2.58      -60.67     40.45 o 
   1   4  19      138.42       39.52     64.08 o 
   3   4  19      365.52      564.99     88.65 o 
   5   4  19      174.18      117.93     46.75 o 
   7   4  19       65.68       60.88     45.31 o 
  -6   5  19      204.78      288.16     59.61 o 
  -4   5  19      246.22      216.26     55.54 o 
  -2   5  19       87.94       30.03     44.70 o 
   0   5  19      504.77      383.43     90.78 o 
   2   5  19     1035.51      908.36     68.09 o 
   4   5  19      530.77      599.60     69.42 o 
   6   5  19      249.16      346.69     72.09 o 
  -5   6  19       16.33      -32.56     42.60 o 
  -3   6  19      226.72      212.93     52.76 o 
  -1   6  19       97.20       74.76     75.83 o 
   1   6  19      824.75      891.82    106.80 o 
   3   6  19      243.49      347.22     63.01 o 
   5   6  19       12.11       -3.52     45.69 o 
  -8   0  20       30.66      -20.29     69.42 o 
  -6   0  20      206.81      227.49     83.31 o 
  -4   0  20      578.54      576.74     98.26 o 
  -2   0  20     1168.94     1078.72    111.08 o 
   0   0  20     2390.32     2277.07    149.53 o 
   2   0  20      122.15      186.91     74.76 o 
   4   0  20      419.26      397.31     82.24 o 
  -9   1  20       66.04        1.95     51.73 o 
  -7   1  20        0.14      -65.68     43.79 o 
  -5   1  20        2.33      -29.00     45.57 o 
  -3   1  20       12.13       -5.89     44.89 o 
  -1   1  20      227.27      195.71     53.60 o 
   1   1  20        0.44      -47.17     41.11 o 
   3   1  20      165.57      139.50     50.58 o 
   5   1  20       58.69      171.95     71.56 o 
   9   1  20       12.49      -29.91     64.08 o 
  -8   2  20      118.66      107.61     69.42 o 
  -6   2  20      152.75      242.08     61.52 o 
  -4   2  20      492.68      609.40     72.12 o 
  -2   2  20      295.97      333.18     61.16 o 
   0   2  20      987.63      950.42     75.76 o 
   2   2  20      612.67      715.12     72.81 o 
   4   2  20      723.72      730.54    101.46 o 
   6   2  20      283.30      404.79     86.51 o 
   8   2  20      158.85       96.12     60.88 o 
  -7   3  20        0.27       23.65     51.73 o 
  -5   3  20       81.35       28.68     61.95 o 
  -3   3  20        0.40      -23.41     44.89 o 
  -1   3  20       19.93      -12.35     43.03 o 
   1   3  20      202.91      175.72     53.40 o 
   3   3  20       51.65       74.76     66.22 o 
   5   3  20       53.97       32.04     60.88 o 
   7   3  20       17.16        2.84     42.19 o 
  -6   4  20      323.10      384.99     67.51 o 
  -4   4  20      252.60      170.15     53.68 o 
  -2   4  20      300.49      241.15     85.98 o 
   0   4  20      277.43      280.90     87.58 o 
   2   4  20      233.76      193.32     74.76 o 
   4   4  20      485.60      312.94     80.10 o 
   6   4  20      196.97      105.96     49.12 o 
  -3   5  20       69.77       24.84     48.93 o 
  -1   5  20       78.02       20.29     70.49 o 
   1   5  20       24.15      -64.08     59.81 o 
   3   5  20       23.52       21.36     68.35 o 
  -6   1  21      100.83       23.93     50.87 o 
  -4   1  21      173.46      186.26     58.50 o 
  -2   1  21      732.77      880.59     81.95 o 
   0   1  21       44.86      -20.40     46.40 o 
   2   1  21       43.89       27.24     46.07 o 
   4   1  21      407.96      568.20     93.99 o 
  -5   2  21        0.55      -67.40     44.93 o 
  -3   2  21       64.98       39.48     71.02 o 
  -1   2  21      122.13      135.81     53.96 o 
   1   2  21       38.71       41.72     48.18 o 
   3   2  21       14.12      -29.91     65.15 o 
   5   2  21       22.28       39.52     65.15 o 
  -4   3  21       66.78       27.97     52.29 o 
  -2   3  21      121.93       73.07     51.09 o 
   0   3  21       20.21       35.28     51.34 o 
   2   3  21      136.75      209.34     83.31 o 
   4   3  21      101.93      189.04     81.17 o 
  -3   4  21        4.96      -52.90     44.55 o 
  -1   4  21        9.24      -67.23     44.82 o 
   1   4  21        2.14       20.29     70.49 o 
  -2   0  22      325.60      321.48     92.92 o 
   0   0  22        5.17      -94.52     63.01 o 
   2   0  22       99.05       80.10     73.69 o 
  -1   1  22        2.11      -50.43     49.83 o 
   1   1  22       42.06       -5.91     50.18 o 
                                                 
